# Supplementary material for: 1-Benzoyl-3-(4-chloro­phen­yl)thio­urea dichloro­methane hemisolvate
Source: Acta Crystallogr Sect E Struct Rep Online. 2012 Nov 10;68(Pt 12):o3313. doi: 10.1107/S1600536812045588 (PMC3588922; doi:10.1107/S1600536812045588)
Supplement: Supplementary file 1 [file e-68-o3313-sup1.cif]

##############################################################################
#                                                                            #
# This CIF contains the data in a paper accepted for publication in          #
# Acta Crystallographica Section E. It conforms to the requirements of       #
# Notes for Authors for Acta Crystallographica Section E, and has been       #
# peer reviewed under the auspices of the IUCr Commission on Journals.       #
#                                                                            #
# Full details of the Crystallographic Information File format               #
# are given in the paper "The Crystallographic Information File (CIF):       #
# a New Standard Archive File for Crystallography" by S. R. Hall, F. H.      #
# Allen and I. D. Brown [Acta Cryst. (1991), A47, 655-685].                  #
#                                                                            #
# The current version of the core CIF dictionary is obtainable from          #
# ftp://ftp.iucr.org/pub/cif_core.dic.                                       #
#                                                                            #
# Software is freely available for graphical display of the structure(s)     #
# in this CIF. For information consult the CIF software page                 #
# http://www.iucr.org/resources/cif/software.                                #
#                                                                            #
# This file may be used for bona fide research purposes within the           #
# scientific community so long as proper attribution is given to the journal # 
# article from which it was obtained.                                        #
#                                                                            #
##############################################################################
data_global
_audit_creation_method     SHELXL-97
_journal_date_recd_electronic     2012-11-04
_journal_date_accepted     2012-11-05
_journal_name_full     'Acta Crystallographica, Section E'
_journal_year     2012
_journal_volume     68
_journal_issue     12
_journal_page_first     o3313
_journal_page_last     o3313
_journal_paper_category     QO
_journal_paper_doi     10.1107/S1600536812045588
_journal_coeditor_code     HG5268
_publ_contact_author_name     ' Edward RT Tiekink '
_publ_contact_author_address
;
Department of Chemistry, University of Malaya,
50603 Kuala Lumpur, Malaysia
;
_publ_contact_author_email
;
edward.tiekink@gmail.com
;
_publ_contact_author_fax     ' +60 3 7967 4193 '
_publ_contact_author_phone     ' +60 3 7967 6775 '
_publ_section_title
;
1-Benzoyl-3-(4-chlorophenyl)thiourea dichloromethane hemisolvate
;
loop_
    _publ_author_name
    _publ_author_footnote
    _publ_author_address
    ' N. Selvakumaran ' .
;
Department of Chemistry, National Institute of Technology,
Tiruchirappalli 620 015, India
;
    'M. Mary Sheeba' .
;
Department of Chemistry, National Institute of Technology,
Tiruchirappalli 620 015, India
;
    ' Karvembu, R. '
;
Additional correspondence author, e-mail: kar@nitt.edu.
;
;
Department of Chemistry, National Institute of Technology,
Tiruchirappalli 620 015, India
;
    'Ng, Seik Weng' .
;
Department of Chemistry, University of Malaya,
50603 Kuala Lumpur, Malaysia
Chemistry Department,
Faculty of Science, King Abdulaziz University,
PO Box 80203 Jeddah, Saudi Arabia
;
    'Tiekink, Edward R. T.' .
;
Department of Chemistry, University of Malaya,
50603 Kuala Lumpur, Malaysia
;
data_I
_audit_creation_method     SHELXL-97
_chemical_name_systematic
;
1-Benzoyl-3-(4-chlorophenyl)thiourea dichloromethane hemisolvate
;
_chemical_name_common     ?
_chemical_formula_moiety     'C14 H11 Cl N2 O S, 0.5(C H2 Cl2)'
_chemical_formula_sum     'C14.5 H12 Cl2 N2 O1 S1'
_chemical_formula_iupac     'C14 H11 Cl N2 O S, 0.5C H2 Cl2'
_chemical_formula_weight     333.23
_chemical_melting_point     ?
_symmetry_cell_setting     monoclinic
_symmetry_space_group_name_H-M     'C 2/c'
_symmetry_space_group_name_Hall     '-C 2yc'
loop_
    _symmetry_equiv_pos_as_xyz
    'x, y, z'
    '-x, y, -z+1/2'
    'x+1/2, y+1/2, z'
    '-x+1/2, y+1/2, -z+1/2'
    '-x, -y, -z'
    'x, -y, z-1/2'
    '-x+1/2, -y+1/2, -z'
    'x+1/2, -y+1/2, z-1/2'
_cell_length_a     20.0800(4)
_cell_length_b     16.0136(2)
_cell_length_c     10.3752(2)
_cell_angle_alpha     90.00
_cell_angle_beta     117.690(3)
_cell_angle_gamma     90.00
_cell_volume     2954.10(9)
_cell_formula_units_Z     8
_cell_measurement_reflns_used     3963
_cell_measurement_theta_min     3.7116
_cell_measurement_theta_max     74.2207
_cell_measurement_temperature     100(2)
_exptl_crystal_description     block
_exptl_crystal_colour     colourless
_exptl_crystal_size_max     0.30
_exptl_crystal_size_mid     0.25
_exptl_crystal_size_min     0.20
_exptl_crystal_density_diffrn     1.498
_exptl_crystal_density_meas     ?
_exptl_crystal_density_method     'not measured'
_exptl_crystal_F_000     1368
_exptl_absorpt_coefficient_mu     5.257
_exptl_absorpt_correction_type     multi-scan
_exptl_absorpt_process_details     '(CrysAlis PRO; Agilent, 2012)'
_exptl_absorpt_correction_T_min     0.61943
_exptl_absorpt_correction_T_max     1.00000
_exptl_special_details
;
;
_diffrn_ambient_temperature     100(2)
_diffrn_radiation_type     CuK\a
_diffrn_radiation_wavelength     1.54184
_diffrn_radiation_source     'SuperNova (Cu) X-ray Source'
_diffrn_radiation_monochromator     Mirror
_diffrn_measurement_device_type
                  'Agilent SuperNova Dual diffractometer with an Atlas detector'
_diffrn_measurement_method     '\w scan'
_diffrn_detector_area_resol_mean     10.4041
_diffrn_reflns_number     5766
_diffrn_reflns_av_R_equivalents     0.0127
_diffrn_reflns_av_sigmaI/netI     0.0168
_diffrn_reflns_theta_min     3.71
_diffrn_reflns_theta_max     74.39
_diffrn_reflns_theta_full     74.39
_diffrn_measured_fraction_theta_max     0.977
_diffrn_measured_fraction_theta_full     0.977
_diffrn_reflns_limit_h_min     -19
_diffrn_reflns_limit_h_max     24
_diffrn_reflns_limit_k_min     -19
_diffrn_reflns_limit_k_max     18
_diffrn_reflns_limit_l_min     -12
_diffrn_reflns_limit_l_max     8
_diffrn_standards_number     0
_diffrn_standards_interval_count     0
_diffrn_standards_interval_time     0
_diffrn_standards_decay_%     0
_refine_special_details
;
Refinement of <i>F</i>^2^ against ALL reflections. The weighted <i>R</i>-factor
<i>wR</i> and goodness of fit <i>S</i> are based on <i>F</i>^2^, conventional
<i>R</i>-factors <i>R</i> are based on <i>F</i>, with <i>F</i> set to zero for
negative <i>F</i>^2^. The threshold expression of <i>F</i>^2^ >
\s(<i>F</i>^2^) is used only for calculating <i>R</i>-factors(gt) <i>etc</i>.
and is not relevant to the choice of reflections for refinement.
<i>R</i>-factors based on <i>F</i>^2^ are statistically about twice as large
as those based on <i>F</i>, and <i>R</i>- factors based on ALL data will be
even larger.
;
_reflns_number_total     2937
_reflns_number_gt     2802
_reflns_threshold_expression     I>2\s(I)
_refine_ls_structure_factor_coef     Fsqd
_refine_ls_matrix_type     full
_refine_ls_R_factor_all     0.0323
_refine_ls_R_factor_gt     0.0310
_refine_ls_wR_factor_gt     0.0888
_refine_ls_wR_factor_ref     0.0897
_refine_ls_goodness_of_fit_ref     1.054
_refine_ls_restrained_S_all     1.054
_refine_ls_number_reflns     2937
_refine_ls_number_parameters     194
_refine_ls_number_restraints     0
_refine_ls_hydrogen_treatment     mixed
_refine_ls_weighting_scheme     calc
_refine_ls_weighting_details
         'calc w=1/[\s^2^(Fo^2^)+(0.0515P)^2^+3.8195P] where P=(Fo^2^+2Fc^2^)/3'
_atom_sites_solution_hydrogens     geom
_atom_sites_solution_primary     direct
_atom_sites_solution_secondary     difmap
_refine_ls_shift/su_max     0.001
_refine_ls_shift/su_mean     0.000
_refine_diff_density_max     0.315
_refine_diff_density_min     -0.629
_refine_ls_extinction_method     none
_refine_ls_extinction_coef     ?
loop_
    _atom_type_symbol
    _atom_type_description
    _atom_type_scat_dispersion_real
    _atom_type_scat_dispersion_imag
    _atom_type_scat_source
    'C' 'C' 0.0181 0.0091
                         'International Tables Vol C Tables 4.2.6.8 and 6.1.1.4'
    'H' 'H' 0.0000 0.0000
                         'International Tables Vol C Tables 4.2.6.8 and 6.1.1.4'
    'N' 'N' 0.0311 0.0180
                         'International Tables Vol C Tables 4.2.6.8 and 6.1.1.4'
    'O' 'O' 0.0492 0.0322
                         'International Tables Vol C Tables 4.2.6.8 and 6.1.1.4'
    'S' 'S' 0.3331 0.5567
                         'International Tables Vol C Tables 4.2.6.8 and 6.1.1.4'
    'Cl' 'Cl' 0.3639 0.7018
                         'International Tables Vol C Tables 4.2.6.8 and 6.1.1.4'
_computing_data_collection     'CrysAlis PRO (Agilent, 2012)'
_computing_cell_refinement     'CrysAlis PRO (Agilent, 2012)'
_computing_data_reduction     'CrysAlis PRO (Agilent, 2012)'
_computing_structure_solution     'SHELXS97 (Sheldrick, 2008)'
_computing_structure_refinement     'SHELXL97 (Sheldrick, 2008)'
_computing_molecular_graphics
;
ORTEP-3 for Windows (Farrugia, 2012), DIAMOND (Brandenburg,
2006) and
<i>Qmol</i> (Gans & Shalloway, 2001)
;
_computing_publication_material     'publCIF (Westrip, 2010)'
loop_
    _atom_site_type_symbol
    _atom_site_label
    _atom_site_fract_x
    _atom_site_fract_y
    _atom_site_fract_z
    _atom_site_U_iso_or_equiv
    _atom_site_adp_type
    _atom_site_calc_flag
    _atom_site_refinement_flags
    _atom_site_occupancy
    _atom_site_symmetry_multiplicity
    _atom_site_disorder_assembly
    _atom_site_disorder_group
    Cl Cl1 0.64817(3) 0.24103(3) 1.38168(4) 0.02772(13) Uani d . 1 1 . .
    Cl Cl2 0.06334(3) 0.49157(3) 0.21781(6) 0.04144(16) Uani d . 1 1 . .
    S S1 0.34276(2) 0.21105(2) 0.68579(4) 0.01812(12) Uani d . 1 1 . .
    O O1 0.40404(6) 0.47474(7) 0.61554(12) 0.0182(2) Uani d . 1 1 . .
    N N2 0.43155(7) 0.34562(8) 0.78527(14) 0.0141(3) Uani d . 1 1 . .
    N N1 0.33686(7) 0.35253(8) 0.54885(14) 0.0139(3) Uani d . 1 1 . .
    C C1 0.30153(8) 0.46811(10) 0.37713(17) 0.0142(3) Uani d . 1 1 . .
    C C2 0.26545(9) 0.41884(10) 0.25243(17) 0.0161(3) Uani d . 1 1 . .
    H H2 0.2727 0.3601 0.2585 0.019 Uiso calc R 1 1 . .
    C C3 0.21909(9) 0.45587(11) 0.11989(18) 0.0196(3) Uani d . 1 1 . .
    H H3 0.1946 0.4224 0.0350 0.024 Uiso calc R 1 1 . .
    C C4 0.20837(9) 0.54186(11) 0.11089(18) 0.0210(3) Uani d . 1 1 . .
    H H4 0.1760 0.5669 0.0201 0.025 Uiso calc R 1 1 . .
    C C5 0.24478(9) 0.59118(11) 0.23394(19) 0.0199(3) Uani d . 1 1 . .
    H H5 0.2374 0.6499 0.2271 0.024 Uiso calc R 1 1 . .
    C C6 0.29191(9) 0.55510(10) 0.36699(18) 0.0166(3) Uani d . 1 1 . .
    H H6 0.3176 0.5891 0.4509 0.020 Uiso calc R 1 1 . .
    C C7 0.35206(8) 0.43302(10) 0.52309(17) 0.0143(3) Uani d . 1 1 . .
    C C8 0.37385(8) 0.30647(10) 0.67746(17) 0.0135(3) Uani d . 1 1 . .
    C C9 0.48080(8) 0.31534(10) 0.92652(17) 0.0136(3) Uani d . 1 1 . .
    C C10 0.50405(8) 0.37306(10) 1.03984(17) 0.0151(3) Uani d . 1 1 . .
    H H10 0.4840 0.4280 1.0210 0.018 Uiso calc R 1 1 . .
    C C12 0.55623(9) 0.35074(10) 1.17967(17) 0.0166(3) Uani d . 1 1 . .
    H H12 0.5727 0.3901 1.2568 0.020 Uiso calc R 1 1 . .
    C C13 0.58394(9) 0.26988(11) 1.20494(18) 0.0172(3) Uani d . 1 1 . .
    C C14 0.56186(9) 0.21168(10) 1.09322(18) 0.0179(3) Uani d . 1 1 . .
    H H14 0.5820 0.1567 1.1126 0.021 Uiso calc R 1 1 . .
    C C15 0.51002(9) 0.23468(10) 0.95287(17) 0.0156(3) Uani d . 1 1 . .
    H H15 0.4946 0.1956 0.8754 0.019 Uiso calc R 1 1 . .
    C C16 0.0000 0.5521(2) 0.2500 0.090(2) Uani d S 1 2 . .
    H H16A -0.0286 0.5885 0.1647 0.108 Uiso calc PR 0.50 1 . .
    H H16B 0.0286 0.5885 0.3353 0.108 Uiso calc PR 0.50 1 . .
    H H1n 0.2952(13) 0.3301(14) 0.485(2) 0.026(6) Uiso d . 1 1 . .
    H H2n 0.4380(12) 0.3990(15) 0.767(2) 0.029(6) Uiso d . 1 1 . .
loop_
    _atom_site_aniso_label
    _atom_site_aniso_U_11
    _atom_site_aniso_U_22
    _atom_site_aniso_U_33
    _atom_site_aniso_U_12
    _atom_site_aniso_U_13
    _atom_site_aniso_U_23
    Cl1 0.0299(2) 0.0251(2) 0.0164(2) 0.00383(17) 0.00079(18) 0.00311(15)
    Cl2 0.0391(3) 0.0343(3) 0.0530(3) 0.0115(2) 0.0232(3) 0.0051(2)
    S1 0.0128(2) 0.0128(2) 0.0220(2) -0.00272(13) 0.00228(16) 0.00305(14)
    O1 0.0162(5) 0.0142(5) 0.0196(6) -0.0034(4) 0.0045(5) -0.0006(4)
    N2 0.0115(6) 0.0118(6) 0.0156(7) -0.0008(5) 0.0035(5) 0.0006(5)
    N1 0.0102(6) 0.0128(6) 0.0148(6) -0.0013(5) 0.0027(5) -0.0001(5)
    C1 0.0112(7) 0.0156(7) 0.0169(7) -0.0007(6) 0.0074(6) 0.0012(6)
    C2 0.0147(7) 0.0155(7) 0.0197(8) -0.0019(6) 0.0096(6) -0.0003(6)
    C3 0.0186(8) 0.0237(8) 0.0168(8) -0.0034(7) 0.0084(6) -0.0018(7)
    C4 0.0182(8) 0.0254(9) 0.0186(8) 0.0022(7) 0.0079(7) 0.0078(7)
    C5 0.0189(8) 0.0163(8) 0.0264(8) 0.0017(6) 0.0123(7) 0.0057(7)
    C6 0.0157(7) 0.0150(7) 0.0199(8) -0.0012(6) 0.0090(6) 0.0001(6)
    C7 0.0122(7) 0.0133(7) 0.0181(7) 0.0009(6) 0.0077(6) 0.0000(6)
    C8 0.0102(7) 0.0132(7) 0.0172(8) 0.0015(6) 0.0065(6) 0.0010(6)
    C9 0.0091(7) 0.0153(7) 0.0158(7) -0.0006(6) 0.0051(6) 0.0009(6)
    C10 0.0134(7) 0.0127(7) 0.0198(8) -0.0006(6) 0.0082(6) -0.0003(6)
    C12 0.0153(7) 0.0172(8) 0.0174(8) -0.0032(6) 0.0077(6) -0.0035(6)
    C13 0.0140(7) 0.0198(8) 0.0152(7) -0.0003(6) 0.0047(6) 0.0023(6)
    C14 0.0154(8) 0.0139(8) 0.0217(8) 0.0015(6) 0.0065(7) 0.0014(6)
    C15 0.0130(7) 0.0143(7) 0.0175(8) -0.0004(6) 0.0054(6) -0.0021(6)
    C16 0.077(3) 0.0225(16) 0.218(7) 0.000 0.110(4) 0.000
_geom_special_details
;
All e.s.d.'s (except the e.s.d. in the dihedral angle between two l.s. planes)
are estimated using the full covariance matrix. The cell e.s.d.'s are taken
into account individually in the estimation of e.s.d.'s in distances, angles
and torsion angles; correlations between e.s.d.'s in cell parameters are only
used when they are defined by crystal symmetry. An approximate (isotropic)
treatment of cell e.s.d.'s is used for estimating e.s.d.'s involving l.s.
planes.
;
loop_
    _geom_bond_atom_site_label_1
    _geom_bond_atom_site_label_2
    _geom_bond_site_symmetry_2
    _geom_bond_distance
    _geom_bond_publ_flag
    Cl1 C13 . 1.7439(16) ?
    Cl2 C16 . 1.750(2) ?
    S1 C8 . 1.6679(16) ?
    O1 C7 . 1.2350(19) ?
    N2 C8 . 1.335(2) ?
    N2 C9 . 1.419(2) ?
    N2 H2n . 0.90(2) ?
    N1 C7 . 1.379(2) ?
    N1 C8 . 1.398(2) ?
    N1 H1n . 0.87(2) ?
    C1 C2 . 1.396(2) ?
    C1 C6 . 1.403(2) ?
    C1 C7 . 1.487(2) ?
    C2 C3 . 1.385(2) ?
    C2 H2 . 0.9500 ?
    C3 C4 . 1.390(2) ?
    C3 H3 . 0.9500 ?
    C4 C5 . 1.386(3) ?
    C4 H4 . 0.9500 ?
    C5 C6 . 1.386(2) ?
    C5 H5 . 0.9500 ?
    C6 H6 . 0.9500 ?
    C9 C15 . 1.392(2) ?
    C9 C10 . 1.395(2) ?
    C10 C12 . 1.385(2) ?
    C10 H10 . 0.9500 ?
    C12 C13 . 1.385(2) ?
    C12 H12 . 0.9500 ?
    C13 C14 . 1.390(2) ?
    C14 C15 . 1.390(2) ?
    C14 H14 . 0.9500 ?
    C15 H15 . 0.9500 ?
    C16 Cl2 2 1.750(2) ?
    C16 H16A . 0.9900 ?
    C16 H16B . 0.9900 ?
loop_
    _geom_angle_atom_site_label_1
    _geom_angle_atom_site_label_2
    _geom_angle_atom_site_label_3
    _geom_angle_site_symmetry_1
    _geom_angle_site_symmetry_3
    _geom_angle
    _geom_angle_publ_flag
    C8 N2 C9 . . 128.44(14) ?
    C8 N2 H2n . . 115.0(14) ?
    C9 N2 H2n . . 116.4(14) ?
    C7 N1 C8 . . 127.64(13) ?
    C7 N1 H1n . . 117.6(15) ?
    C8 N1 H1n . . 113.8(15) ?
    C2 C1 C6 . . 119.81(15) ?
    C2 C1 C7 . . 123.01(14) ?
    C6 C1 C7 . . 117.16(14) ?
    C3 C2 C1 . . 119.86(15) ?
    C3 C2 H2 . . 120.1 ?
    C1 C2 H2 . . 120.1 ?
    C2 C3 C4 . . 120.15(15) ?
    C2 C3 H3 . . 119.9 ?
    C4 C3 H3 . . 119.9 ?
    C5 C4 C3 . . 120.25(15) ?
    C5 C4 H4 . . 119.9 ?
    C3 C4 H4 . . 119.9 ?
    C4 C5 C6 . . 120.24(15) ?
    C4 C5 H5 . . 119.9 ?
    C6 C5 H5 . . 119.9 ?
    C5 C6 C1 . . 119.67(15) ?
    C5 C6 H6 . . 120.2 ?
    C1 C6 H6 . . 120.2 ?
    O1 C7 N1 . . 122.58(14) ?
    O1 C7 C1 . . 121.13(14) ?
    N1 C7 C1 . . 116.29(13) ?
    N2 C8 N1 . . 114.91(13) ?
    N2 C8 S1 . . 125.93(12) ?
    N1 C8 S1 . . 119.15(11) ?
    C15 C9 C10 . . 120.27(14) ?
    C15 C9 N2 . . 123.21(14) ?
    C10 C9 N2 . . 116.34(14) ?
    C12 C10 C9 . . 120.40(15) ?
    C12 C10 H10 . . 119.8 ?
    C9 C10 H10 . . 119.8 ?
    C10 C12 C13 . . 118.77(15) ?
    C10 C12 H12 . . 120.6 ?
    C13 C12 H12 . . 120.6 ?
    C12 C13 C14 . . 121.64(15) ?
    C12 C13 Cl1 . . 118.83(13) ?
    C14 C13 Cl1 . . 119.53(13) ?
    C13 C14 C15 . . 119.32(15) ?
    C13 C14 H14 . . 120.3 ?
    C15 C14 H14 . . 120.3 ?
    C14 C15 C9 . . 119.59(15) ?
    C14 C15 H15 . . 120.2 ?
    C9 C15 H15 . . 120.2 ?
    Cl2 C16 Cl2 . 2 112.8(2) ?
    Cl2 C16 H16A . . 109.0 ?
    Cl2 C16 H16A 2 . 109.0 ?
    Cl2 C16 H16B . . 109.0 ?
    Cl2 C16 H16B 2 . 109.0 ?
    H16A C16 H16B . . 107.8 ?
loop_
    _geom_torsion_atom_site_label_1
    _geom_torsion_atom_site_label_2
    _geom_torsion_atom_site_label_3
    _geom_torsion_atom_site_label_4
    _geom_torsion_site_symmetry_1
    _geom_torsion_site_symmetry_2
    _geom_torsion_site_symmetry_3
    _geom_torsion_site_symmetry_4
    _geom_torsion
    _geom_torsion_publ_flag
    C6 C1 C2 C3 . . . . -1.4(2) ?
    C7 C1 C2 C3 . . . . 179.99(14) ?
    C1 C2 C3 C4 . . . . -0.1(2) ?
    C2 C3 C4 C5 . . . . 0.9(2) ?
    C3 C4 C5 C6 . . . . -0.3(2) ?
    C4 C5 C6 C1 . . . . -1.2(2) ?
    C2 C1 C6 C5 . . . . 2.0(2) ?
    C7 C1 C6 C5 . . . . -179.27(14) ?
    C8 N1 C7 O1 . . . . 1.6(2) ?
    C8 N1 C7 C1 . . . . -177.64(14) ?
    C2 C1 C7 O1 . . . . 151.52(15) ?
    C6 C1 C7 O1 . . . . -27.2(2) ?
    C2 C1 C7 N1 . . . . -29.2(2) ?
    C6 C1 C7 N1 . . . . 152.07(14) ?
    C9 N2 C8 N1 . . . . -178.51(14) ?
    C9 N2 C8 S1 . . . . 2.8(2) ?
    C7 N1 C8 N2 . . . . -1.7(2) ?
    C7 N1 C8 S1 . . . . 177.10(12) ?
    C8 N2 C9 C15 . . . . 41.7(2) ?
    C8 N2 C9 C10 . . . . -143.19(16) ?
    C15 C9 C10 C12 . . . . -0.2(2) ?
    N2 C9 C10 C12 . . . . -175.41(13) ?
    C9 C10 C12 C13 . . . . -0.9(2) ?
    C10 C12 C13 C14 . . . . 1.4(2) ?
    C10 C12 C13 Cl1 . . . . -178.67(12) ?
    C12 C13 C14 C15 . . . . -0.8(2) ?
    Cl1 C13 C14 C15 . . . . 179.28(12) ?
    C13 C14 C15 C9 . . . . -0.3(2) ?
    C10 C9 C15 C14 . . . . 0.8(2) ?
    N2 C9 C15 C14 . . . . 175.69(14) ?
loop_
    _geom_hbond_atom_site_label_D
    _geom_hbond_atom_site_label_H
    _geom_hbond_atom_site_label_A
    _geom_hbond_site_symmetry_A
    _geom_hbond_distance_DH
    _geom_hbond_distance_HA
    _geom_hbond_distance_DA
    _geom_hbond_angle_DHA
    N2 H2n O1 . 0.90(2) 1.85(2) 2.6034(17) 140.6(18)
    N1 H1n S1 7_556 0.87(2) 2.59(2) 3.4368(15) 167(2)
    C12 H12 O1 5_667 0.95 2.47 3.3743(19) 160
