# Supplementary material for: 1-Benzoyl-3-(4-chloro­phen­yl)thio­urea dichloro­methane hemisolvate
Source: Acta Crystallogr Sect E Struct Rep Online. 2012 Nov 10;68(Pt 12):o3313. doi: 10.1107/S1600536812045588 (PMC3588922; doi:10.1107/S1600536812045588)
Supplement: Supplementary file 2 [file e-68-o3313-Isup2.hkl]

# 
# h,k,l, Fc-squared, Fo-squared, sigma(Fo-squared) and status flag 
# 
data_I
_shelx_title '  C2/c' 
_shelx_refln_list_code          4 
_shelx_F_calc_maximum      268.43 
_exptl_crystal_F_000      1368.00 
_reflns_d_resolution_high  0.8004 
 
loop_ 
 _symmetry_equiv_pos_as_xyz 
 'x, y, z' 
 '-x, y, -z+1/2' 
 'x+1/2, y+1/2, z' 
 '-x+1/2, y+1/2, -z+1/2' 
 '-x, -y, -z' 
 'x, -y, z-1/2' 
 '-x+1/2, -y+1/2, -z' 
 'x+1/2, -y+1/2, z-1/2' 
 
_cell_length_a    20.0800 
_cell_length_b    16.0136 
_cell_length_c    10.3752 
_cell_angle_alpha  90.000 
_cell_angle_beta  117.690 
_cell_angle_gamma  90.000 
 
_shelx_F_squared_multiplier     1.000 
 
loop_ 
 _refln_index_h 
 _refln_index_k 
 _refln_index_l 
 _refln_F_squared_calc 
 _refln_F_squared_meas 
 _refln_F_squared_sigma 
 _refln_observed_status 
   2   0   0      539.35      375.83     10.58 o 
   4   0   0     1195.25     1014.98     12.88 o 
   6   0   0     3304.26     3702.32     30.95 o 
   8   0   0     3347.25     2730.87     50.49 o 
  10   0   0    16783.28    16090.38    130.76 o 
  12   0   0    10982.28    11194.30    126.05 o 
  14   0   0    29652.70    30782.79    413.59 o 
  16   0   0      919.36      984.25     47.59 o 
  18   0   0     1271.81     1415.88     37.73 o 
  20   0   0     5136.35     5300.10     83.62 o 
   1   1   0     2014.49     2428.01     13.91 o 
   3   1   0     5992.11     5695.94     61.46 o 
   5   1   0        3.00       47.33      2.67 o 
   7   1   0     3446.66     2774.09     21.95 o 
   9   1   0     4408.46     3944.27     53.98 o 
  11   1   0     2740.10     2918.32     42.50 o 
  13   1   0      394.81      364.92     17.74 o 
  15   1   0      632.13      615.57     20.65 o 
  17   1   0      812.27      849.99     30.98 o 
  19   1   0       96.89       95.34      9.39 o 
  21   1   0      916.24      918.48     20.25 o 
   0   2   0     1766.82     2106.17     14.18 o 
   2   2   0    10300.17    10367.79     33.19 o 
   4   2   0    38875.75    38170.91    476.99 o 
   6   2   0    58282.23    55131.07    155.07 o 
   8   2   0    12130.77    11772.85     54.44 o 
  10   2   0    17976.79    19024.79    108.75 o 
  12   2   0     7648.69     8156.10     75.47 o 
  14   2   0      985.67     1067.77     28.61 o 
  16   2   0     3399.51     3397.49     75.98 o 
  18   2   0        9.92       23.80      5.84 o 
  20   2   0       95.08      121.49      9.90 o 
   1   3   0    33201.38    29450.32     64.62 o 
   3   3   0    24875.97    24718.11    160.21 o 
   5   3   0       26.57      188.28      8.20 o 
   7   3   0    12532.90    11027.78     58.07 o 
   9   3   0     1387.33     1339.14     19.89 o 
  11   3   0      992.18     1101.93     26.39 o 
  13   3   0       95.32      121.67      5.95 o 
  15   3   0     5337.80     5412.07     50.67 o 
  17   3   0     5980.36     6171.34     75.60 o 
  19   3   0      577.40      603.57     17.51 o 
  21   3   0     2160.38     2130.09     47.01 o 
   0   4   0    70793.98    66697.77    158.00 o 
   2   4   0      770.79      648.69      9.59 o 
   4   4   0    26396.69    25060.37     72.81 o 
   6   4   0      651.53      859.72     27.08 o 
   8   4   0     2555.90     2266.33     32.61 o 
  10   4   0     1333.31     1003.03     24.12 o 
  12   4   0       36.79       16.54      3.59 o 
  14   4   0     7134.49     7173.29     59.13 o 
  16   4   0     2580.03     2653.04     51.25 o 
  18   4   0      183.12      174.64     18.95 o 
  20   4   0     1532.94     1497.14     45.62 o 
   1   5   0    22212.87    20179.34     88.79 o 
   3   5   0     1729.22     1621.93     17.14 o 
   5   5   0     2272.38     2766.42     23.60 o 
   7   5   0      246.36      375.37     27.54 o 
   9   5   0    19849.02    19267.86     84.91 o 
  11   5   0     3348.85     3499.33     51.92 o 
  13   5   0    14520.32    14759.05     83.24 o 
  15   5   0      480.22      451.41     21.98 o 
  17   5   0      396.49      417.11     19.83 o 
  19   5   0     5528.83     5667.78     72.81 o 
  21   5   0       29.27       43.43      7.05 o 
   0   6   0      115.95      145.26      9.65 o 
   2   6   0    26791.08    27125.43     76.41 o 
   4   6   0       52.50       60.77      3.90 o 
   6   6   0    12741.08    11311.12     77.83 o 
   8   6   0    19459.76    18903.07    124.17 o 
  10   6   0     1146.53     1346.09     32.19 o 
  12   6   0      846.25     1001.40     21.73 o 
  14   6   0      171.39      213.22     15.68 o 
  16   6   0     3649.62     3620.69     66.76 o 
  18   6   0     1810.84     1766.12     35.98 o 
  20   6   0     1655.92     1725.97     44.93 o 
   1   7   0     8005.14     9035.06     55.86 o 
   3   7   0     5437.64     5184.78     36.41 o 
   5   7   0     4558.06     4418.24     52.83 o 
   7   7   0    12699.96    11851.23     88.49 o 
   9   7   0     3393.25     3900.05     65.13 o 
  11   7   0      434.65      455.59     17.33 o 
  13   7   0     4517.61     4465.85     47.53 o 
  15   7   0     1423.85     1368.20     37.96 o 
  17   7   0      100.12       91.39      9.39 o 
  19   7   0     5727.01     5602.60    193.42 o 
   0   8   0     1806.62     1291.21     32.47 o 
   2   8   0    11673.13    12625.69     85.07 o 
   4   8   0     2572.94     2645.35     54.39 o 
   6   8   0      770.40      555.78     19.70 o 
   8   8   0     1967.77     1769.51     37.28 o 
  10   8   0     1533.97     1436.45     30.69 o 
  12   8   0     3006.03     3090.84     46.46 o 
  14   8   0     1185.33     1198.16     54.44 o 
  16   8   0     1035.83     1024.24     45.67 o 
  18   8   0      145.02      145.86     14.30 o 
  20   8   0      506.06      473.94     18.59 o 
   1   9   0    21468.23    22377.61    143.20 o 
   3   9   0     5043.26     4841.16     76.18 o 
   5   9   0       17.24       13.25      5.57 o 
   7   9   0      692.43      789.97     25.57 o 
   9   9   0    18111.27    18000.13    110.39 o 
  11   9   0     2968.91     3060.40     47.02 o 
  13   9   0     5789.59     5663.55    121.62 o 
  15   9   0      638.42      575.91     36.40 o 
  17   9   0        2.12       13.64      7.21 o 
  19   9   0     1768.36     1590.39     84.51 o 
   0  10   0     1517.12     2310.86     48.52 o 
   2  10   0     1928.50     1896.61     47.91 o 
   4  10   0       30.79       32.20      7.48 o 
   6  10   0     2504.76     2234.16     42.55 o 
   8  10   0       17.98       35.70      5.91 o 
  10  10   0     1902.93     1923.53     37.42 o 
  12  10   0      674.74      711.23     44.91 o 
  14  10   0     1796.01     1878.46     67.89 o 
  16  10   0     1182.00     1141.69     45.72 o 
  18  10   0       67.89       71.25      6.02 o 
   1  11   0       41.13       40.77      7.37 o 
   3  11   0     2617.80     2566.65     60.36 o 
   5  11   0     2593.72     2399.88     35.04 o 
   7  11   0    10284.77     9630.13    142.44 o 
   9  11   0     1474.81     1504.59    109.53 o 
  11  11   0     1616.69     1633.79     69.82 o 
  13  11   0      224.39      218.81     24.66 o 
  15  11   0      905.68      869.85     42.02 o 
  17  11   0      685.64      702.61     29.27 o 
   0  12   0       23.85       14.47      6.54 o 
   2  12   0      999.93      991.98     22.94 o 
   4  12   0        0.13        6.31      3.22 o 
   6  12   0     4511.75     4580.78     46.31 o 
   8  12   0        2.34       26.99     13.67 o 
  10  12   0     3265.45     3381.59    101.23 o 
  12  12   0      191.70      194.50     24.03 o 
  14  12   0       25.53       36.55     10.89 o 
  16  12   0     1696.17     1571.77     46.40 o 
   1  13   0     1949.00     1980.56     43.11 o 
   3  13   0      168.36      200.33     21.98 o 
   5  13   0       35.17       42.26      5.22 o 
   7  13   0     2392.31     2282.28     51.55 o 
   9  13   0      147.94      162.04     23.98 o 
  11  13   0      157.92      171.80     22.69 o 
  13  13   0      118.51      128.28     17.98 o 
  15  13   0     1308.11     1289.26     43.11 o 
   0  14   0     3566.71     3510.05     83.38 o 
   2  14   0      412.82      376.26     19.48 o 
   4  14   0     1020.28      831.84     24.57 o 
   6  14   0        9.56        8.97      4.32 o 
   8  14   0     2864.03     2899.38     54.99 o 
  10  14   0     7593.19     7550.53    139.05 o 
  12  14   0     3063.08     3121.23     80.17 o 
  14  14   0      398.99      398.50     24.22 o 
   1  15   0       85.21      100.66     10.70 o 
   3  15   0      192.77      164.83     11.21 o 
   5  15   0     2199.65     2215.93     38.41 o 
   7  15   0     5951.82     5854.28    102.00 o 
   9  15   0     2469.59     2436.04     75.50 o 
  11  15   0     1205.95     1179.27     47.46 o 
  13  15   0       11.63        8.62      6.11 o 
   0  16   0      457.23      393.67     27.70 o 
   2  16   0     1388.44     1280.54     26.62 o 
   4  16   0       48.55       38.15      5.74 o 
   6  16   0     1021.16      883.38     21.83 o 
   8  16   0     1963.51     1883.08     50.58 o 
  10  16   0      198.55      192.86     18.17 o 
  12  16   0      627.92      619.91     42.91 o 
   1  17   0      835.43      810.31     20.29 o 
   3  17   0       62.34       85.02      8.77 o 
   5  17   0      458.52      414.89     13.98 o 
   7  17   0      415.11      476.58     17.57 o 
   9  17   0        0.44       -0.49      4.14 o 
  11  17   0        0.96        1.37      7.42 o 
   0  18   0      374.08      282.26     13.06 o 
   2  18   0      404.26      371.31     12.59 o 
   4  18   0       45.94       64.37      5.37 o 
   6  18   0       69.32       52.40      8.45 o 
   8  18   0     1390.75     1304.60     34.01 o 
   1  19   0     1544.59     1617.94     37.45 o 
   3  19   0       91.12       87.58      5.33 o 
   5  19   0       10.56        8.61      4.12 o 
 -21   1   1     1120.10     1128.17     25.63 o 
 -19   1   1     3451.39     3534.81     51.45 o 
 -17   1   1      145.36      173.58     23.16 o 
 -15   1   1     1242.38     1211.76     27.83 o 
 -13   1   1      545.72      497.26     30.00 o 
 -11   1   1       49.61      100.44      6.67 o 
  -9   1   1     3890.55     3762.61     31.57 o 
  -7   1   1     8953.58     9458.42     51.55 o 
  -5   1   1     2126.11     2173.95     16.41 o 
  -3   1   1        7.53       23.62      5.43 o 
  -1   1   1     4286.44     4082.91     10.39 o 
   1   1   1     1232.39     1167.57      9.53 o 
   3   1   1     7159.42     7006.33     37.30 o 
   5   1   1      101.64      110.73      4.38 o 
   7   1   1     1788.01     2049.03     51.71 o 
   9   1   1       19.28       35.41      5.09 o 
  11   1   1     1785.36     1950.92     37.84 o 
  13   1   1      175.36      177.66      8.22 o 
  15   1   1       40.98       41.39      6.13 o 
  17   1   1      244.95      259.39     16.24 o 
  19   1   1        0.37        1.31      3.44 o 
 -22   2   1      110.67       90.47      9.67 o 
 -20   2   1      606.88      597.71     21.01 o 
 -18   2   1     1618.83     1746.69     43.66 o 
 -16   2   1      263.58      298.53     18.55 o 
 -14   2   1        7.47        9.49      2.95 o 
 -12   2   1      528.06      576.13     20.95 o 
 -10   2   1      281.86      227.88      8.45 o 
  -8   2   1     1636.17     1777.02     17.88 o 
  -6   2   1     7032.74     7181.86     33.85 o 
  -4   2   1     2666.82     2580.24     18.52 o 
  -2   2   1     6942.28     6081.04     29.55 o 
   0   2   1     1711.25     1418.38     12.46 o 
   2   2   1     2110.67     2096.74     15.98 o 
   4   2   1      872.34      793.06     11.40 o 
   6   2   1       56.43       78.32      4.09 o 
   8   2   1        8.47       19.43      3.93 o 
  10   2   1      715.73      747.41     17.61 o 
  12   2   1       43.31       80.41      5.60 o 
  14   2   1       43.55       50.86      4.40 o 
  16   2   1     1268.88     1292.37     36.22 o 
  18   2   1      295.45      317.55     16.32 o 
  20   2   1       66.03       67.78      9.38 o 
 -21   3   1      158.26      154.10     14.99 o 
 -19   3   1     2664.99     2800.27     74.90 o 
 -17   3   1     1579.42     1669.98     42.95 o 
 -15   3   1     3837.47     4007.86     64.96 o 
 -13   3   1       97.99       91.22     12.42 o 
 -11   3   1      874.08      871.15     17.44 o 
  -9   3   1      195.92      172.17      7.03 o 
  -7   3   1     3011.88     3067.85     29.25 o 
  -5   3   1    52771.89    50181.86    138.33 o 
  -3   3   1        2.13        7.39      2.61 o 
  -1   3   1     8128.62     7376.51     55.69 o 
   1   3   1     1680.11     1492.98     17.52 o 
   3   3   1     1458.21     1306.52     14.91 o 
   5   3   1      119.83      109.85      3.85 o 
   7   3   1     2024.03     2189.62     37.14 o 
   9   3   1     4814.36     5190.42     60.73 o 
  11   3   1      452.03      481.95     18.24 o 
  13   3   1        4.59        9.51      2.62 o 
  15   3   1       94.37      112.80      8.89 o 
  17   3   1     1089.52     1103.69     25.97 o 
  19   3   1     1521.09     1617.80     49.05 o 
 -22   4   1      118.54      101.05      9.89 o 
 -20   4   1     3806.21     3966.25     79.72 o 
 -18   4   1       18.46       30.25     10.22 o 
 -16   4   1     2375.28     2569.52     52.61 o 
 -14   4   1     1100.26     1219.10     23.54 o 
 -12   4   1     2480.47     2552.87     61.28 o 
 -10   4   1        4.70       12.73      2.94 o 
  -8   4   1     1164.17     1183.90     20.24 o 
  -6   4   1     6319.68     6167.85     99.70 o 
  -4   4   1     1401.08     1157.50     10.60 o 
  -2   4   1      371.84      354.09      8.28 o 
   0   4   1      778.79      767.45      9.88 o 
   2   4   1     5921.91     5929.37     32.50 o 
   4   4   1     4321.21     4499.07     81.06 o 
   6   4   1     2476.36     2056.73     23.76 o 
   8   4   1      383.46      443.54     15.60 o 
  10   4   1       20.26       38.43      4.62 o 
  12   4   1     2965.16     2918.11     31.31 o 
  14   4   1     1524.85     1610.34     31.92 o 
  16   4   1     4460.45     4496.27     50.98 o 
  18   4   1       33.58       34.51      9.37 o 
  20   4   1     1197.47     1131.60     33.81 o 
 -21   5   1        4.75        6.91      4.69 o 
 -19   5   1     1253.49     1316.70     48.85 o 
 -17   5   1     2563.82     2559.34     68.64 o 
 -15   5   1      781.88      769.15     19.50 o 
 -13   5   1        7.87       10.98      2.97 o 
 -11   5   1     1747.67     1766.23     33.07 o 
  -9   5   1     1487.80     1499.80     42.23 o 
  -7   5   1     4309.82     3804.55     34.72 o 
  -5   5   1     4314.72     4148.30    287.58 o 
  -3   5   1     4975.81     5000.08     24.38 o 
  -1   5   1     6195.49     5806.32     70.29 o 
   1   5   1      294.34      281.40     21.74 o 
   3   5   1      373.00      375.76     10.93 o 
   5   5   1     2376.27     2154.05     24.19 o 
   7   5   1       99.46       65.72      6.59 o 
   9   5   1     2295.19     2505.27     33.47 o 
  11   5   1     1370.62     1417.12     24.26 o 
  13   5   1     2842.79     2893.35     44.03 o 
  15   5   1      147.17      108.35     10.88 o 
  17   5   1       22.51       22.12      4.59 o 
  19   5   1     1553.83     1586.43     45.81 o 
 -22   6   1      970.18      934.77     24.99 o 
 -20   6   1     4055.47     3962.96     70.89 o 
 -18   6   1      624.07      601.31     22.60 o 
 -16   6   1     1454.37     1424.76     38.73 o 
 -14   6   1      764.92      780.30     19.88 o 
 -12   6   1     4128.06     4447.30     45.21 o 
 -10   6   1     6905.12     6684.77    146.36 o 
  -8   6   1      153.10      225.33     11.91 o 
  -6   6   1     7251.56     7928.16     63.11 o 
  -4   6   1     1131.58     1116.18     12.52 o 
  -2   6   1     2945.94     3172.30     24.76 o 
   0   6   1     1786.96     1691.00     22.77 o 
   2   6   1     1749.13     1977.81     26.00 o 
   4   6   1       32.17       29.78      4.45 o 
   6   6   1      439.87      551.27     18.92 o 
   8   6   1     9065.81     9320.88     75.94 o 
  10   6   1     2521.56     2525.84     31.99 o 
  12   6   1     3481.62     3637.05     74.86 o 
  14   6   1      223.81      222.37     15.48 o 
  16   6   1     1027.55      991.33     29.62 o 
  18   6   1      112.88      144.14     10.25 o 
  20   6   1     1597.58     1448.01     32.58 o 
 -21   7   1      181.44      160.92     12.52 o 
 -19   7   1     2676.47     2590.74     60.31 o 
 -17   7   1      964.22      911.08     29.56 o 
 -15   7   1       23.03       33.12      7.56 o 
 -13   7   1     1242.40     1281.01     25.74 o 
 -11   7   1     5949.11     6084.07     61.08 o 
  -9   7   1      421.95      420.16     17.62 o 
  -7   7   1        5.77       14.01      3.85 o 
  -5   7   1    24285.16    25653.15     97.62 o 
  -3   7   1      758.10      702.92     12.53 o 
  -1   7   1    41305.93    41666.63    315.98 o 
   1   7   1      977.23     1013.14     19.60 o 
   3   7   1     7538.45     7147.09     56.93 o 
   5   7   1     1867.30     1950.49     25.27 o 
   7   7   1      335.34      412.07     17.95 o 
   9   7   1      243.72      158.17      8.18 o 
  11   7   1       12.42       28.23      4.96 o 
  13   7   1     6526.36     6592.20    126.20 o 
  15   7   1      216.82      214.15     22.11 o 
  17   7   1       64.00       87.91     11.67 o 
  19   7   1     2129.23     2181.83     45.64 o 
 -20   8   1      606.65      621.85     26.33 o 
 -18   8   1       12.52       20.60      5.02 o 
 -16   8   1     9922.76    10202.60    117.65 o 
 -14   8   1     1101.07     1056.62     35.11 o 
 -12   8   1     6577.67     6858.55     59.43 o 
 -10   8   1       66.61       50.13      6.30 o 
  -8   8   1      350.00      404.20     14.47 o 
  -6   8   1     4004.65     3928.18     42.39 o 
  -4   8   1     2600.75     2903.51     40.86 o 
  -2   8   1     2400.57     2901.15     61.04 o 
   0   8   1     2449.70     2668.70     46.70 o 
   2   8   1     4487.88     4734.20     46.08 o 
   4   8   1     3120.84     3471.98     40.41 o 
   6   8   1       53.79       22.46      6.30 o 
   8   8   1       34.04       71.02     10.01 o 
  10   8   1     2310.80     2341.10     49.43 o 
  12   8   1     4396.55     4231.37    104.16 o 
  14   8   1      205.78      231.90     24.19 o 
  16   8   1     1972.95     2105.83     43.28 o 
  18   8   1      185.67      157.44      9.38 o 
 -19   9   1       85.83       62.35      8.27 o 
 -17   9   1     4711.91     4669.51     61.01 o 
 -15   9   1      578.20      577.76     25.06 o 
 -13   9   1     2226.01     2365.72     60.44 o 
 -11   9   1     6598.27     6775.17     59.77 o 
  -9   9   1     1002.92      991.46     24.25 o 
  -7   9   1    10597.99    10495.20     91.23 o 
  -5   9   1      737.90      763.12     23.17 o 
  -3   9   1     6000.54     5965.47     85.25 o 
  -1   9   1     1990.54     2037.95     30.58 o 
   1   9   1       35.74      113.71      9.03 o 
   3   9   1     8889.19     8573.86    102.11 o 
   5   9   1     7404.06     7724.54    103.88 o 
   7   9   1    12031.74    12382.63    108.78 o 
   9   9   1     5475.83     5295.36     74.36 o 
  11   9   1     2544.76     2555.55     82.53 o 
  13   9   1     3782.51     3706.69     96.55 o 
  15   9   1       34.40       22.38      9.13 o 
  17   9   1     1565.85     1673.93     41.46 o 
 -18  10   1      295.57      277.98     18.84 o 
 -16  10   1       11.73        9.76      7.88 o 
 -14  10   1      149.57      147.10     20.62 o 
 -12  10   1       33.39       73.09     17.29 o 
 -10  10   1      683.27      685.16     19.38 o 
  -8  10   1      224.47      238.42     15.14 o 
  -6  10   1      191.86      177.04     12.37 o 
  -4  10   1       51.34       49.63      9.30 o 
  -2  10   1       17.23       22.29      6.20 o 
   0  10   1     5389.76     5460.80     71.66 o 
   2  10   1     2275.18     2236.17     67.34 o 
   4  10   1      417.30      429.49     24.89 o 
   6  10   1      721.72      689.39     31.51 o 
   8  10   1     2959.32     2955.16     56.16 o 
  10  10   1      124.57      116.92     19.62 o 
  12  10   1     1415.61     1476.54     62.74 o 
  14  10   1      489.36      488.59     33.33 o 
  16  10   1      262.85      284.64     17.37 o 
 -17  11   1      237.14      210.78     18.19 o 
 -15  11   1      248.69      237.37     23.61 o 
 -13  11   1     1812.02     1870.07     72.36 o 
 -11  11   1     1994.67     1941.47     78.57 o 
  -9  11   1     2683.45     2721.06     76.30 o 
  -7  11   1     2941.83     2892.92     49.96 o 
  -5  11   1     2602.10     2496.65     64.09 o 
  -3  11   1     1832.59     1904.41     52.28 o 
  -1  11   1    16571.06    16508.58    147.13 o 
   1  11   1      584.29      566.96     18.26 o 
   3  11   1     7088.17     7344.97    140.67 o 
   5  11   1       41.47       43.14      7.96 o 
   7  11   1     3613.31     3578.36     49.10 o 
   9  11   1     1858.06     1821.76     72.53 o 
  11  11   1      841.86      838.19     48.26 o 
  13  11   1     3718.05     3747.20     93.72 o 
  15  11   1     2887.56     2727.77     67.68 o 
  17  11   1       22.31        8.66      4.10 o 
 -18  12   1       22.07       22.61      4.91 o 
 -16  12   1      353.16      366.55     24.87 o 
 -14  12   1     4645.98     4666.99    104.44 o 
 -12  12   1     2780.57     2723.95     89.61 o 
 -10  12   1      634.02      676.10     47.76 o 
  -8  12   1      349.85      319.61     15.43 o 
  -6  12   1       41.88       54.24      6.05 o 
  -4  12   1      825.57      927.09     27.65 o 
  -2  12   1      325.23      319.00     16.19 o 
   0  12   1      150.05      122.94     15.61 o 
   2  12   1      339.50      376.22     15.13 o 
   4  12   1      699.46      689.90     17.98 o 
   6  12   1     1612.85     1599.22     45.02 o 
   8  12   1     9390.16     9307.75    164.08 o 
  10  12   1      655.95      664.45     43.10 o 
  12  12   1      138.93      144.83     20.02 o 
  14  12   1      139.64      128.59     16.08 o 
  16  12   1       26.51       47.69      7.67 o 
 -17  13   1     2931.28     2853.15     50.98 o 
 -15  13   1      133.94      148.93     17.01 o 
 -13  13   1     1481.00     1512.55     60.61 o 
 -11  13   1     7572.36     7434.34    149.60 o 
  -9  13   1     1008.90     1260.46     65.32 o 
  -7  13   1    13787.53    14271.86     98.22 o 
  -5  13   1       84.31       72.49      7.07 o 
  -3  13   1     6297.65     6294.17     76.99 o 
  -1  13   1      991.01     1031.07     31.52 o 
   1  13   1     2277.80     2493.94     48.72 o 
   3  13   1    20883.63    21044.20    119.90 o 
   5  13   1     6961.39     6787.88     67.38 o 
   7  13   1      602.66      542.14     24.52 o 
   9  13   1     4962.20     5062.57    116.82 o 
  11  13   1     1466.06     1503.91     59.82 o 
  13  13   1     3120.00     3094.37     74.36 o 
  15  13   1     3435.63     3623.01     62.78 o 
 -16  14   1      602.36      665.42     25.45 o 
 -14  14   1        6.94       17.54      7.88 o 
 -12  14   1      325.94      328.01     28.83 o 
 -10  14   1     1748.97     1858.64     74.26 o 
  -8  14   1     1230.04     1195.46     36.97 o 
  -6  14   1      526.72      508.32     19.31 o 
  -4  14   1     1814.61     1850.31     42.43 o 
  -2  14   1      212.98      188.76     14.21 o 
   0  14   1       72.24       46.76      8.52 o 
   2  14   1     5487.94     5415.41     72.86 o 
   4  14   1      292.99      268.60     13.92 o 
   6  14   1      699.01      736.64     21.48 o 
   8  14   1      462.37      458.29     34.53 o 
  10  14   1      107.03      119.16     17.97 o 
  12  14   1     2427.35     2469.97     65.31 o 
  14  14   1       40.13       44.04      7.80 o 
 -15  15   1      892.13      902.17     29.00 o 
 -13  15   1     2935.92     3164.18     71.05 o 
 -11  15   1      299.27      254.96     24.75 o 
  -9  15   1     2578.31     2516.46     47.89 o 
  -7  15   1     4358.92     4372.72     70.36 o 
  -5  15   1     1723.73     1671.57     34.30 o 
  -3  15   1      506.09      588.68     19.09 o 
  -1  15   1    10946.46    10972.79    119.19 o 
   1  15   1       28.46       22.41      6.27 o 
   3  15   1     3036.59     3083.05     68.63 o 
   5  15   1      250.92      264.58     12.99 o 
   7  15   1      267.80      234.23     14.93 o 
   9  15   1     7599.48     7602.02    122.28 o 
  11  15   1     1400.97     1345.32     42.45 o 
  13  15   1      983.05     1044.31     31.82 o 
 -14  16   1     1027.94     1056.85     28.81 o 
 -12  16   1      811.09      829.61     34.04 o 
 -10  16   1     4083.56     4276.50     89.50 o 
  -8  16   1        9.04       12.84      7.40 o 
  -6  16   1      237.48      239.26     12.19 o 
  -4  16   1      488.38      610.77     20.11 o 
  -2  16   1       12.61       10.40      3.78 o 
   0  16   1     3926.33     4191.39     62.45 o 
   2  16   1      420.15      367.92     18.50 o 
   4  16   1       16.73       59.36     10.81 o 
   6  16   1     2833.56     3012.86     67.51 o 
   8  16   1      612.37      633.68     32.18 o 
  10  16   1     2322.64     2323.05     35.88 o 
  12  16   1     1088.66     1061.12     28.45 o 
 -11  17   1      430.80      431.13     21.71 o 
  -9  17   1       16.08       22.75      7.87 o 
  -7  17   1     2912.34     3096.34     47.50 o 
  -5  17   1      400.66      354.31     13.60 o 
  -3  17   1      901.50      889.25     20.55 o 
  -1  17   1       13.89        8.84      3.48 o 
   1  17   1      688.67      739.08     19.80 o 
   3  17   1     2106.07     2117.66     39.15 o 
   5  17   1      667.22      653.33     19.45 o 
   7  17   1       47.34       35.93      5.28 o 
   9  17   1      224.17      213.72      9.90 o 
 -10  18   1     1510.01     1412.68     30.91 o 
  -8  18   1     1788.13     1699.78     39.38 o 
  -6  18   1     2060.59     1965.92     32.23 o 
  -4  18   1     3033.79     2945.53     41.60 o 
  -2  18   1       48.04       33.56      4.13 o 
   0  18   1      145.96      140.19      8.04 o 
   2  18   1     5829.19     5810.11     58.15 o 
   4  18   1     1339.64     1338.98     25.66 o 
   6  18   1     8363.51     8306.68     91.06 o 
   8  18   1       36.75       52.27      6.48 o 
  -7  19   1      422.25      451.98     17.23 o 
  -5  19   1        3.56        3.76      2.27 o 
  -3  19   1        7.77       11.08      3.10 o 
  -1  19   1      254.86      297.84     17.92 o 
   1  19   1      262.76      358.49     12.22 o 
   3  19   1       57.58       44.30      4.37 o 
   5  19   1      522.42      577.08     20.00 o 
 -22   0   2      303.69      329.26     18.31 o 
 -20   0   2     1515.67     1586.38     56.30 o 
 -18   0   2     2987.58     2975.06     81.98 o 
 -16   0   2      407.12      995.56    518.82 o 
 -14   0   2    23752.80    23397.46    188.13 o 
 -12   0   2       20.40       47.13      5.74 o 
 -10   0   2    19972.38    20490.05    138.03 o 
  -8   0   2    14057.82    15114.30    235.94 o 
  -4   0   2    24772.45    21742.63     77.55 o 
  -2   0   2     8628.10     7835.86     47.90 o 
   0   0   2    37932.94    32910.45    112.46 o 
   2   0   2    11178.75    12872.61     82.36 o 
   4   0   2     7338.02     7134.91    157.84 o 
   6   0   2     7543.99     8051.85    166.81 o 
   8   0   2    60451.94    60557.09    272.78 o 
  10   0   2     9289.39     9641.44    121.50 o 
  12   0   2     2837.92     2824.57     42.07 o 
  14   0   2     6989.69     7362.57    126.56 o 
  16   0   2     1269.89     1394.50     53.02 o 
  18   0   2     4551.45     4837.59     82.25 o 
 -23   1   2      926.41      895.64     24.61 o 
 -21   1   2      250.65      231.09     14.33 o 
 -19   1   2      367.12      407.58     21.18 o 
 -17   1   2     1197.76     1243.57     38.93 o 
 -15   1   2      476.71      424.67     14.13 o 
 -13   1   2     2408.29     2324.93     32.13 o 
 -11   1   2     1055.67     1154.64     17.05 o 
  -9   1   2     1565.75     1566.02     20.79 o 
  -7   1   2    19428.63    21504.64     70.24 o 
  -5   1   2      395.11      312.38      6.12 o 
  -3   1   2     1168.65     1214.08     12.79 o 
  -1   1   2     6827.33     5706.31     30.94 o 
   1   1   2    31659.60    28646.16    143.37 o 
   3   1   2     4369.18     4381.68     27.42 o 
   5   1   2     1440.24     1633.84     25.40 o 
   7   1   2      414.51      221.25      8.44 o 
   9   1   2     4632.97     4196.34     53.95 o 
  11   1   2       27.50       21.15      3.20 o 
  13   1   2     1288.19     1300.95     22.75 o 
  15   1   2      180.78      187.86     14.57 o 
  17   1   2      366.10      364.66     17.99 o 
  19   1   2     1096.11     1099.11     34.13 o 
 -22   2   2      160.33      198.87     11.43 o 
 -20   2   2     2884.60     3041.12     40.93 o 
 -18   2   2     5878.98     6226.56     82.94 o 
 -16   2   2      983.22      978.06     44.65 o 
 -14   2   2      186.04      196.45     12.47 o 
 -12   2   2    11158.43    11089.08     67.75 o 
 -10   2   2     1475.18     1671.55     23.70 o 
  -8   2   2    15479.08    13283.41     71.40 o 
  -6   2   2     7902.83     6933.04     78.99 o 
  -2   2   2     6423.48     6463.80     53.97 o 
   0   2   2     2331.89     1744.77     29.53 o 
   2   2   2    72056.16    65971.46    574.64 o 
   4   2   2     9063.65    10035.02     47.29 o 
   6   2   2     3042.47     2358.53     41.11 o 
   8   2   2     5195.99     5643.53     54.82 o 
  10   2   2      685.66      997.95     28.16 o 
  12   2   2     9893.42     9980.81     68.31 o 
  14   2   2      221.70      226.88     11.07 o 
  16   2   2     9749.82    10248.17     99.09 o 
  18   2   2     1561.54     1565.34     47.93 o 
 -23   3   2      852.67      842.67     25.20 o 
 -21   3   2     1195.99     1298.33     46.13 o 
 -19   3   2     1033.08     1100.84     33.73 o 
 -17   3   2     5912.55     6306.39     92.33 o 
 -15   3   2     1161.77     1097.58     20.82 o 
 -13   3   2      144.64      244.16     13.26 o 
 -11   3   2       97.50       72.41     15.44 o 
  -9   3   2     3838.93     3821.05     30.01 o 
  -7   3   2    35169.27    32230.88    109.82 o 
  -5   3   2    43117.59    40287.68    108.45 o 
  -3   3   2       12.05       36.86      3.25 o 
  -1   3   2     1684.94     1235.55     39.09 o 
   1   3   2    34806.59    31560.84    253.75 o 
   3   3   2    32083.21    31105.72     87.98 o 
   5   3   2     5273.55     4985.77     37.36 o 
   7   3   2    14029.72    14776.71     73.27 o 
   9   3   2      891.81      902.26     25.76 o 
  11   3   2     4316.98     4259.04     52.65 o 
  13   3   2        1.90        4.88      4.63 o 
  15   3   2    12988.58    13351.71     93.46 o 
  17   3   2      158.99      170.54     11.95 o 
  19   3   2      319.02      315.63     18.29 o 
 -22   4   2      532.99      476.07     23.60 o 
 -20   4   2        9.00       17.75      7.49 o 
 -18   4   2       79.47       96.40     10.74 o 
 -16   4   2       14.03       23.88      4.93 o 
 -14   4   2    11118.21    10832.18     68.09 o 
 -12   4   2       57.53       65.39      7.03 o 
 -10   4   2       19.97       16.41      5.24 o 
  -8   4   2     1576.55     1827.64     41.69 o 
  -6   4   2     5245.44     4513.98     43.38 o 
  -4   4   2    10402.06     9398.26     80.73 o 
  -2   4   2    25745.88    23006.00    163.98 o 
   0   4   2     6303.04     5433.17     37.85 o 
   2   4   2     2422.19     2939.20     31.19 o 
   4   4   2     1869.18     2596.58     26.91 o 
   6   4   2    22594.44    25307.73    173.48 o 
   8   4   2    18465.59    18398.19     94.67 o 
  10   4   2      905.94      887.42     27.71 o 
  12   4   2     4008.69     3980.17     38.80 o 
  14   4   2     1074.16     1049.44     25.84 o 
  16   4   2      741.25      743.80     20.49 o 
  18   4   2     2721.96     2892.74     62.87 o 
 -23   5   2     3405.54     3251.35     45.68 o 
 -21   5   2       10.98        3.01      5.10 o 
 -19   5   2        5.87       15.72      7.72 o 
 -17   5   2      135.86      147.99     19.73 o 
 -15   5   2     1903.56     1893.68     27.69 o 
 -13   5   2     6866.96     6698.62     68.51 o 
 -11   5   2     3906.91     3894.93     73.03 o 
  -9   5   2      513.90      468.34     23.68 o 
  -7   5   2       12.14       98.97     13.86 o 
  -5   5   2    14257.90    13241.71    169.25 o 
  -3   5   2     8613.32     8506.44     81.24 o 
  -1   5   2     7283.40     6563.40     62.42 o 
   1   5   2      501.62      285.31     14.71 o 
   3   5   2      806.28      740.33     17.41 o 
   5   5   2     8366.63     8584.01     65.53 o 
   7   5   2     8315.00     8433.43    147.14 o 
   9   5   2    16924.06    16189.26    152.34 o 
  11   5   2       71.05       83.62      7.76 o 
  13   5   2        5.96       21.89     11.45 o 
  15   5   2     4789.94     4898.78     71.06 o 
  17   5   2      209.50      313.02     23.04 o 
  19   5   2     1793.21     1819.91     32.25 o 
 -22   6   2     3044.21     3103.10     54.49 o 
 -20   6   2      312.60      307.74     22.86 o 
 -18   6   2      469.67      479.17     32.91 o 
 -16   6   2      106.52       98.83     10.88 o 
 -14   6   2     4426.26     4504.91     37.44 o 
 -12   6   2     1731.05     1520.38     35.56 o 
 -10   6   2      818.66      886.51     25.50 o 
  -8   6   2    37416.98    38924.63    181.05 o 
  -6   6   2      939.31      872.84     22.15 o 
  -4   6   2     4274.54     4162.17     73.58 o 
  -2   6   2     1352.51     1453.07     22.84 o 
   0   6   2     3589.72     3026.81     32.19 o 
   2   6   2    32821.13    32792.20    222.64 o 
   4   6   2     1103.14     1187.76     23.87 o 
   6   6   2       72.54       34.01      4.75 o 
   8   6   2      485.27      476.39     18.90 o 
  10   6   2      742.24      707.73     21.01 o 
  12   6   2     6962.35     7043.89    129.22 o 
  14   6   2     3506.98     3508.75     88.12 o 
  16   6   2     5738.08     5757.85     70.39 o 
  18   6   2      156.98      165.13     13.85 o 
 -21   7   2      948.31      958.15     31.34 o 
 -19   7   2       27.42       19.87      6.78 o 
 -17   7   2     7807.81     7830.74    110.99 o 
 -15   7   2      927.90      964.78     33.72 o 
 -13   7   2     2024.60     2214.46     33.81 o 
 -11   7   2     4548.56     4563.15     79.45 o 
  -9   7   2       34.19      114.15     15.24 o 
  -7   7   2    12454.42    11512.12     69.58 o 
  -5   7   2     6841.62     7811.89     63.95 o 
  -3   7   2      890.02     1047.29     15.17 o 
  -1   7   2     1226.70     1290.02     35.24 o 
   1   7   2    13479.72    13231.77     74.80 o 
   3   7   2     6369.23     5991.35     53.81 o 
   5   7   2     8272.27     8238.71     90.61 o 
   7   7   2     1132.21     1060.70     39.30 o 
   9   7   2     2638.01     2731.21     65.83 o 
  11   7   2      676.29      693.78     42.09 o 
  13   7   2      678.30      712.47     41.63 o 
  15   7   2     6876.04     7108.95     82.31 o 
  17   7   2       27.27       26.04      6.92 o 
 -20   8   2       61.89       70.20      9.77 o 
 -18   8   2     2370.41     2402.22     45.05 o 
 -16   8   2     2197.67     2188.95     49.23 o 
 -14   8   2     2474.94     2488.69     55.61 o 
 -12   8   2      361.77      401.62     13.14 o 
 -10   8   2       48.83       85.36      7.40 o 
  -8   8   2     7823.68     8028.16     76.72 o 
  -6   8   2     4369.11     3694.39     48.84 o 
  -4   8   2     8901.88     9729.87     74.10 o 
  -2   8   2     7123.11     7309.97     75.20 o 
   0   8   2      518.27      363.98     12.85 o 
   2   8   2       10.32       58.14     18.17 o 
   4   8   2     2247.37     2235.11     38.84 o 
   6   8   2     5881.20     5340.74     86.36 o 
   8   8   2     7460.08     7235.92     74.12 o 
  10   8   2     3128.66     3109.19     57.24 o 
  12   8   2      160.03      180.67     22.31 o 
  14   8   2      146.09      154.70     12.88 o 
  16   8   2      401.96      350.99     15.90 o 
 -21   9   2      340.97      327.01     15.47 o 
 -19   9   2        6.87        7.78      3.76 o 
 -17   9   2       59.77       46.91      7.84 o 
 -15   9   2     5982.85     5996.08     83.91 o 
 -13   9   2     2808.44     2849.26     60.89 o 
 -11   9   2     2618.41     2568.26     47.12 o 
  -9   9   2       67.88       50.63      7.41 o 
  -7   9   2     1891.55     2142.23     40.70 o 
  -5   9   2    17282.66    17400.74    209.23 o 
  -3   9   2     1388.70     1469.57     43.88 o 
  -1   9   2     9321.36     8751.42     64.88 o 
   1   9   2      172.42      235.52     15.86 o 
   3   9   2       86.35      160.32     42.89 o 
   5   9   2     7605.53     7903.16    104.68 o 
   7   9   2     2147.46     1911.41     42.79 o 
   9   9   2    10658.51     9991.35    102.03 o 
  11   9   2      112.99      113.45     18.82 o 
  13   9   2       33.78       44.16      7.55 o 
  15   9   2     1663.57     1691.45     35.31 o 
  17   9   2     3132.62     2658.42     43.79 o 
 -18  10   2       61.42       50.41      6.41 o 
 -16  10   2      353.16      314.63     18.05 o 
 -14  10   2       40.27       44.52      9.13 o 
 -12  10   2     2416.52     2593.21     59.17 o 
 -10  10   2     2156.23     2171.91     38.99 o 
  -8  10   2     3123.21     3140.53     52.80 o 
  -6  10   2     4908.61     5921.68     68.69 o 
  -4  10   2     5461.48     5401.54     89.84 o 
  -2  10   2     1281.94     1276.64     42.39 o 
   0  10   2     9575.05     9522.55     73.50 o 
   2  10   2     1218.46     1230.22     38.53 o 
   4  10   2        2.18        3.91      4.30 o 
   6  10   2       29.72       12.80      3.98 o 
   8  10   2     4280.08     4337.96     67.08 o 
  10  10   2     4314.20     4142.28    105.49 o 
  12  10   2      467.57      462.69     34.15 o 
  14  10   2      991.72      959.55     41.06 o 
  16  10   2       74.55       78.13     10.16 o 
 -19  11   2        0.77       -3.50      3.50 o 
 -17  11   2      170.99      162.78     17.06 o 
 -15  11   2     1070.08     1046.01     50.25 o 
 -13  11   2      428.46      396.46     35.45 o 
 -11  11   2     1618.18     1523.45     71.72 o 
  -9  11   2     1542.63     1538.58     40.85 o 
  -7  11   2     8099.12     8017.01    182.15 o 
  -5  11   2       18.54       25.82      5.24 o 
  -3  11   2       86.92      125.15     10.46 o 
  -1  11   2        2.76       13.31      4.27 o 
   1  11   2     7121.11     7111.19     73.03 o 
   3  11   2     8212.66     7925.60     93.75 o 
   5  11   2     3944.94     3712.44     62.21 o 
   7  11   2     2914.81     2836.86     87.04 o 
   9  11   2       35.14       34.62     11.64 o 
  11  11   2     1208.78     1301.13     57.07 o 
  13  11   2      312.89      287.07     24.55 o 
  15  11   2     1622.69     1825.89     48.61 o 
 -18  12   2      122.02      117.06     11.10 o 
 -16  12   2     9414.49     9160.68    127.82 o 
 -14  12   2      224.06      230.82     25.70 o 
 -12  12   2       11.58        8.06     11.05 o 
 -10  12   2     1829.17     1971.77     83.17 o 
  -8  12   2     2371.25     2197.41     45.54 o 
  -6  12   2     5210.80     5543.09     69.44 o 
  -4  12   2      292.41      255.23     15.13 o 
  -2  12   2     1260.18     1196.50     31.82 o 
   0  12   2      566.73      676.00     36.39 o 
   2  12   2      745.35      738.38     38.36 o 
   4  12   2     8590.42     8521.87     73.79 o 
   6  12   2    13416.91    12777.37    116.72 o 
   8  12   2       14.56       45.92     13.08 o 
  10  12   2      635.67      611.65     24.35 o 
  12  12   2       13.17       12.99      7.37 o 
  14  12   2      917.16      941.51     36.20 o 
 -17  13   2      134.91      112.64     11.66 o 
 -15  13   2      473.26      526.89     32.28 o 
 -13  13   2     1526.71     1510.81     63.68 o 
 -11  13   2      615.39      557.04     43.15 o 
  -9  13   2      558.99      538.75     25.46 o 
  -7  13   2      580.22      584.82     23.16 o 
  -5  13   2     1234.70     1176.09     26.25 o 
  -3  13   2      264.07      265.76     15.64 o 
  -1  13   2      645.77      629.51     35.79 o 
   1  13   2     2083.40     2079.63     65.76 o 
   3  13   2     3901.14     3942.99    114.67 o 
   5  13   2       23.40       22.41      5.20 o 
   7  13   2      484.01      513.11     36.84 o 
   9  13   2     1798.01     1756.92     65.02 o 
  11  13   2      156.81      148.60     18.51 o 
  13  13   2      138.02      163.79     15.71 o 
 -16  14   2       11.07       13.97      5.81 o 
 -14  14   2     2531.10     2512.01     69.23 o 
 -12  14   2     2027.41     2140.76     75.66 o 
 -10  14   2      189.57      259.31     30.21 o 
  -8  14   2      147.69      159.71     11.82 o 
  -6  14   2        1.17       23.89     14.00 o 
  -4  14   2     5282.31     5269.53     57.72 o 
  -2  14   2       20.85        1.34      5.93 o 
   0  14   2     3942.10     3894.93     90.29 o 
   2  14   2      402.78      338.44     18.49 o 
   4  14   2     4304.47     4406.95     65.37 o 
   6  14   2      644.65      637.55     38.67 o 
   8  14   2     1258.16     1330.74     53.90 o 
  10  14   2     1142.00     1071.38     27.79 o 
  12  14   2       11.87       11.76      6.11 o 
 -15  15   2      682.71      692.90     28.08 o 
 -13  15   2     6034.43     5943.41    103.26 o 
 -11  15   2      980.41      945.11     48.61 o 
  -9  15   2     1800.41     1841.33     43.00 o 
  -7  15   2        2.91        8.13      3.86 o 
  -5  15   2      298.48      238.44     19.57 o 
  -3  15   2      630.39      655.58     20.55 o 
  -1  15   2     2142.37     2170.87     37.49 o 
   1  15   2     5429.42     5489.22     72.36 o 
   3  15   2      806.69      765.90     26.29 o 
   5  15   2      113.66      107.42      7.91 o 
   7  15   2      390.83      418.11     19.42 o 
   9  15   2       76.26       77.86      8.00 o 
  11  15   2        3.44        3.17      4.53 o 
 -14  16   2     2499.90     2299.53     47.16 o 
 -12  16   2     3207.46     3051.93     69.20 o 
 -10  16   2     1013.15     1113.81     48.79 o 
  -8  16   2      821.37      860.73     28.45 o 
  -6  16   2      594.74      716.80     21.09 o 
  -4  16   2      102.90      100.06      9.21 o 
  -2  16   2      307.45      303.20     13.68 o 
   0  16   2     1772.75     1709.89     32.19 o 
   2  16   2        3.35       18.89      5.53 o 
   4  16   2       40.16       39.22      6.17 o 
   6  16   2      752.88      708.30     22.92 o 
   8  16   2      283.66      291.67     13.46 o 
  10  16   2      261.01      261.54     14.96 o 
 -11  17   2       45.41       46.66      8.98 o 
  -9  17   2      298.63      257.45     12.59 o 
  -7  17   2     3513.47     3559.94     52.65 o 
  -5  17   2      201.44      215.77     11.01 o 
  -3  17   2     2730.58     2704.72     32.33 o 
  -1  17   2      636.36      575.81     17.38 o 
   1  17   2       15.30       15.03      3.88 o 
   3  17   2      704.78      764.79     22.99 o 
   5  17   2      130.08      127.86     13.84 o 
   7  17   2      526.85      517.47     23.18 o 
 -10  18   2       38.93       28.79      5.57 o 
  -8  18   2      203.87      187.52      9.41 o 
  -6  18   2      892.41      761.40     20.95 o 
  -4  18   2      474.23      451.40     20.23 o 
  -2  18   2      137.35      167.48     10.10 o 
   0  18   2      352.34      310.26     13.70 o 
   2  18   2     2879.29     2866.46     38.86 o 
   4  18   2       81.50       73.05     10.87 o 
   6  18   2        8.68        4.00      3.60 o 
  -7  19   2       87.33       58.61      6.33 o 
  -5  19   2       77.07      106.72     12.75 o 
  -3  19   2     1194.61     1169.71     31.98 o 
  -1  19   2      266.99      277.86     10.47 o 
   1  19   2      149.36      218.87      9.10 o 
   3  19   2     1150.65     1052.63     27.15 o 
 -23   1   3     2995.38     2848.38     48.80 o 
 -21   1   3      106.74      111.90     10.60 o 
 -19   1   3     1569.30     1659.45     42.41 o 
 -17   1   3     2136.12     2088.69     30.27 o 
 -15   1   3      892.76      947.09     15.36 o 
 -13   1   3     2129.11     1911.87     28.99 o 
 -11   1   3     6336.41     6499.92     40.30 o 
  -9   1   3    14623.77    14639.74     98.13 o 
  -7   1   3      471.31      426.67      7.23 o 
  -5   1   3     4272.92     4032.11     70.17 o 
  -3   1   3     3417.78     3157.33     26.58 o 
  -1   1   3     4713.10     4674.62     36.06 o 
   1   1   3       71.37       47.20      4.35 o 
   3   1   3    12208.91    12900.35     98.95 o 
   5   1   3     1759.40     2412.40     35.91 o 
   7   1   3     1671.08     1620.04     33.26 o 
   9   1   3     3884.57     4140.72     37.72 o 
  11   1   3      508.45      512.75     14.44 o 
  13   1   3      271.57      279.56     18.07 o 
  15   1   3     1934.97     1936.42     43.59 o 
  17   1   3       48.76       41.63      6.48 o 
 -22   2   3      101.18      111.41     13.72 o 
 -20   2   3      641.04      695.99     26.49 o 
 -18   2   3      461.32      478.57     16.84 o 
 -16   2   3     1887.22     2040.29     29.22 o 
 -14   2   3     2166.73     2314.50     34.00 o 
 -12   2   3     1293.48     1536.08     21.51 o 
 -10   2   3     6053.35     6431.79     73.34 o 
  -8   2   3        2.09        8.26      2.66 o 
  -6   2   3      362.12      311.44      8.50 o 
  -4   2   3    23934.84    22195.98     75.42 o 
  -2   2   3       56.15       54.49      2.59 o 
   0   2   3     5209.12     5111.87     53.14 o 
   2   2   3     3751.00     3741.25     37.31 o 
   4   2   3      241.82      184.54      9.72 o 
   6   2   3     1156.17     1234.41     27.60 o 
   8   2   3     2870.66     3019.66     47.99 o 
  10   2   3        2.32       10.00      2.59 o 
  12   2   3      611.23      597.90     20.88 o 
  14   2   3     1407.26     1446.96     38.99 o 
  16   2   3     2178.35     2205.94     62.05 o 
  18   2   3      827.58      777.65     29.19 o 
 -23   3   3     3873.14     3730.60     63.06 o 
 -21   3   3      764.73      784.91     37.93 o 
 -19   3   3     1380.33     1473.66     39.07 o 
 -17   3   3     2505.36     2586.80     38.07 o 
 -15   3   3      288.95      281.61      8.81 o 
 -13   3   3     4949.96     5437.30     91.83 o 
 -11   3   3    17442.85    18596.07    105.61 o 
  -9   3   3     2096.36     2057.19     25.93 o 
  -7   3   3     4602.63     4363.79    195.41 o 
  -5   3   3     1827.08     2007.70     58.95 o 
  -3   3   3    21619.45    21036.50     73.67 o 
  -1   3   3     8154.30     8062.21     66.13 o 
   1   3   3       46.80       52.96     10.25 o 
   3   3   3    28611.88    29776.69    167.68 o 
   5   3   3       95.29      104.36      9.10 o 
   7   3   3      377.41      400.99     17.00 o 
   9   3   3      940.97      935.54     23.06 o 
  11   3   3     1342.27     1384.64     23.80 o 
  13   3   3     2828.01     2924.96     45.61 o 
  15   3   3     2732.91     2858.98     76.00 o 
  17   3   3       69.36       52.62      9.39 o 
 -22   4   3      169.12      166.04     15.85 o 
 -20   4   3     1065.09     1093.02     47.75 o 
 -18   4   3      696.11      746.56     27.86 o 
 -16   4   3     1894.60     2026.14     41.26 o 
 -14   4   3     2724.01     2638.83     50.18 o 
 -12   4   3      361.40      477.21     18.29 o 
 -10   4   3    11744.98    12335.17     85.78 o 
  -8   4   3     1923.29     1857.93     24.69 o 
  -6   4   3     8176.63     8161.04     56.81 o 
  -4   4   3      144.07      149.67     11.63 o 
  -2   4   3     1670.54     1591.72     19.47 o 
   0   4   3     1288.74     1422.27     21.55 o 
   2   4   3      414.95      252.58     10.43 o 
   4   4   3      397.04      470.01     15.71 o 
   6   4   3     1593.30     1730.45     47.07 o 
   8   4   3      478.38      433.23     19.07 o 
  10   4   3      286.22      296.72     13.88 o 
  12   4   3     1261.09     1293.79     30.36 o 
  14   4   3     2009.09     2000.58     45.85 o 
  16   4   3      109.59       82.74     12.49 o 
  18   4   3      350.64      296.66     17.44 o 
 -23   5   3     4765.40     4573.79     62.39 o 
 -21   5   3      315.54      338.33     24.20 o 
 -19   5   3      884.16      892.60     45.09 o 
 -17   5   3     1046.30     1101.16     33.01 o 
 -15   5   3       64.41       51.12      4.81 o 
 -13   5   3     2955.75     3011.29     42.29 o 
 -11   5   3     3760.44     4025.17     53.51 o 
  -9   5   3    35372.65    37762.93    213.40 o 
  -7   5   3     2959.95     3167.30     59.27 o 
  -5   5   3      933.60     1023.97     31.87 o 
  -3   5   3    11646.27    11443.15    102.63 o 
  -1   5   3      223.46      234.07      6.18 o 
   1   5   3      371.65      268.47     16.54 o 
   3   5   3     8048.81     8949.29    161.74 o 
   5   5   3      153.05      200.71     20.09 o 
   7   5   3     4924.93     5055.73     88.57 o 
   9   5   3      515.84      581.53     16.27 o 
  11   5   3     1468.67     1487.01     31.94 o 
  13   5   3     2125.28     2080.87     48.22 o 
  15   5   3       64.42       81.10     13.03 o 
  17   5   3      537.54      467.41     17.01 o 
 -22   6   3      172.24      187.91     14.88 o 
 -20   6   3     3428.16     3456.05     80.08 o 
 -18   6   3     3510.39     3514.30     90.98 o 
 -16   6   3      707.41      762.28     44.45 o 
 -14   6   3     3441.16     3506.36     42.88 o 
 -12   6   3      341.43      396.04     18.33 o 
 -10   6   3     3947.69     4044.01     54.57 o 
  -8   6   3     1842.34     1989.84     51.21 o 
  -6   6   3     1363.02     1441.41     40.97 o 
  -4   6   3    11674.88    11228.54     69.77 o 
  -2   6   3     1306.73     1432.14     18.28 o 
   0   6   3    16021.97    16527.34    133.86 o 
   2   6   3     1508.03     2155.96     32.73 o 
   4   6   3     1008.59     1186.92     26.37 o 
   6   6   3      182.49      234.99     12.84 o 
   8   6   3     4304.71     4031.02     67.40 o 
  10   6   3       15.72       23.67      4.03 o 
  12   6   3     3282.65     3182.31     60.35 o 
  14   6   3       52.64       62.62      8.84 o 
  16   6   3        6.02       15.70      5.91 o 
 -21   7   3      142.20      134.55     14.01 o 
 -19   7   3     1437.53     1403.97     53.36 o 
 -17   7   3     2354.89     2420.05     50.72 o 
 -15   7   3     2582.33     2619.13     86.08 o 
 -13   7   3      594.57      577.00     17.10 o 
 -11   7   3      225.12      354.26     25.34 o 
  -9   7   3      688.67      706.30     33.42 o 
  -7   7   3     9100.78     9335.90    112.70 o 
  -5   7   3     5441.07     5217.93     52.69 o 
  -3   7   3     3859.26     3966.09     42.62 o 
  -1   7   3       48.09       47.85      4.58 o 
   1   7   3     4691.84     4714.05     64.26 o 
   3   7   3       19.38       16.94      3.72 o 
   5   7   3     4661.41     4797.74     56.11 o 
   7   7   3     6656.38     6573.10     77.97 o 
   9   7   3     1674.97     1649.12     32.79 o 
  11   7   3        7.00       11.96      5.12 o 
  13   7   3      729.46      726.09     31.42 o 
  15   7   3       13.55       12.85      4.22 o 
  17   7   3      744.31      756.48     25.83 o 
 -20   8   3      217.05      225.76     18.68 o 
 -18   8   3     1917.30     1772.89     59.24 o 
 -16   8   3     1644.84     1656.86     44.17 o 
 -14   8   3     3297.34     3294.67     51.20 o 
 -12   8   3      641.84      686.30     21.93 o 
 -10   8   3     3277.20     3355.04     52.78 o 
  -8   8   3      165.15      100.16      8.95 o 
  -6   8   3     1087.00     1079.63     26.43 o 
  -4   8   3     1284.15     1244.32     26.73 o 
  -2   8   3      464.99      546.57     26.54 o 
   0   8   3      504.86      622.21     28.10 o 
   2   8   3     3402.57     3036.53     61.39 o 
   4   8   3      177.53      166.92     10.45 o 
   6   8   3       35.49       35.62      6.34 o 
   8   8   3     1518.43     1539.25     31.36 o 
  10   8   3      129.65      141.25     12.97 o 
  12   8   3      570.31      653.65     26.08 o 
  14   8   3      581.14      510.84     20.34 o 
  16   8   3      327.19      207.39     14.94 o 
 -21   9   3       13.49       19.32      4.71 o 
 -19   9   3     2021.09     1943.81     55.14 o 
 -17   9   3       13.16       22.38      9.92 o 
 -15   9   3       37.74       55.97      9.93 o 
 -13   9   3      748.48      832.32     26.69 o 
 -11   9   3      149.09      155.66     10.98 o 
  -9   9   3     6390.50     6501.94     74.86 o 
  -7   9   3      818.37      810.04     25.06 o 
  -5   9   3    11670.41    12182.68    176.45 o 
  -3   9   3      933.76      833.30     34.56 o 
  -1   9   3     1165.48     1216.17     41.22 o 
   1   9   3     7799.90     8014.21    104.35 o 
   3   9   3       89.94      145.52     31.09 o 
   5   9   3      417.45      367.82     18.03 o 
   7   9   3     1357.89     1314.32     35.98 o 
   9   9   3     3458.17     3317.02     92.93 o 
  11   9   3     7301.72     7280.07    133.61 o 
  13   9   3      144.59      135.46     11.57 o 
  15   9   3     3023.31     2982.19     91.66 o 
 -20  10   3     1617.15     1362.60     33.09 o 
 -18  10   3      117.20      117.97     10.05 o 
 -16  10   3     1571.52     1478.73     40.51 o 
 -14  10   3      828.08      831.39     33.83 o 
 -12  10   3      576.47      642.67     42.72 o 
 -10  10   3     2724.86     2796.74     44.99 o 
  -8  10   3       29.56       41.69      6.20 o 
  -6  10   3     3911.98     4142.52     86.34 o 
  -4  10   3    13703.25    13748.49    149.28 o 
  -2  10   3      566.05      616.55     31.06 o 
   0  10   3     2827.39     2898.81     65.32 o 
   2  10   3     1347.67     1313.98     32.42 o 
   4  10   3     2060.59     2025.89     46.13 o 
   6  10   3      446.96      458.79     21.11 o 
   8  10   3     4519.49     4370.92    106.76 o 
  10  10   3     1808.14     1742.68     41.25 o 
  12  10   3       63.46       59.74      7.87 o 
  14  10   3       37.91       35.43      6.91 o 
 -19  11   3        4.92        9.16      4.09 o 
 -17  11   3       84.20       84.51     14.26 o 
 -15  11   3     7265.78     7110.01     90.30 o 
 -13  11   3      204.17      207.38     18.06 o 
 -11  11   3     2807.70     2856.89     89.48 o 
  -9  11   3      486.83      511.02     19.65 o 
  -7  11   3        2.71        7.48      2.99 o 
  -5  11   3     3970.63     3995.85     56.48 o 
  -3  11   3      761.79      690.23     24.70 o 
  -1  11   3    14213.72    14006.89    119.76 o 
   1  11   3     6398.70     6559.81     74.57 o 
   3  11   3       97.47      109.05     14.15 o 
   5  11   3    20873.05    20314.43    220.83 o 
   7  11   3     1781.81     1721.53     66.66 o 
   9  11   3     2408.34     2398.08     77.35 o 
  11  11   3      979.30      954.72     45.60 o 
  13  11   3        7.77       58.76     10.41 o 
 -18  12   3      616.08      520.05     23.64 o 
 -16  12   3      783.04      759.18     24.87 o 
 -14  12   3       20.13       28.32      7.17 o 
 -12  12   3       10.06       10.48      6.35 o 
 -10  12   3     2466.37     2494.30     51.48 o 
  -8  12   3        5.93        7.05      3.70 o 
  -6  12   3     1384.70     1279.57     25.72 o 
  -4  12   3     2923.94     2931.19     42.30 o 
  -2  12   3     1436.93     1379.59     67.07 o 
   0  12   3      185.50      239.85     14.90 o 
   2  12   3    11782.41    11562.00    154.10 o 
   4  12   3      664.27      673.35     27.04 o 
   6  12   3      637.98      690.76     41.48 o 
   8  12   3      100.26      117.54     11.60 o 
  10  12   3      817.08      718.30     39.06 o 
  12  12   3        1.87        4.23      5.43 o 
  14  12   3      221.54      222.76     14.28 o 
 -17  13   3      169.76      179.58     15.26 o 
 -15  13   3      149.41      189.85     21.06 o 
 -13  13   3      106.75      121.33     20.31 o 
 -11  13   3     1779.44     1915.25     80.78 o 
  -9  13   3     3966.94     3855.85     85.09 o 
  -7  13   3     1980.91     2141.38     42.26 o 
  -5  13   3     2080.41     1963.34     61.39 o 
  -3  13   3     4162.17     4274.90     65.18 o 
  -1  13   3     1129.07     1301.25     52.45 o 
   1  13   3     1013.63      976.30     46.17 o 
   3  13   3       29.45       24.35      8.32 o 
   5  13   3     1414.99     1395.49     56.09 o 
   7  13   3     1321.65     1336.36     40.34 o 
   9  13   3      123.15      111.62     15.86 o 
  11  13   3     7358.71     7446.41    105.79 o 
  13  13   3      160.51      175.14     12.76 o 
 -16  14   3     1179.32     1100.76     37.37 o 
 -14  14   3        2.14       10.55      8.45 o 
 -12  14   3     1046.61     1070.45     54.98 o 
 -10  14   3        6.66       16.22      6.50 o 
  -8  14   3      206.16      230.26     21.63 o 
  -6  14   3      176.52      140.21     11.71 o 
  -4  14   3     1193.28     1202.84     34.24 o 
  -2  14   3     1178.25     1250.48     35.96 o 
   0  14   3     1362.66     1455.73     39.18 o 
   2  14   3     3505.58     3608.62     61.42 o 
   4  14   3     1315.80     1346.07     37.80 o 
   6  14   3       35.26       47.80      7.46 o 
   8  14   3      404.12      408.47     19.68 o 
  10  14   3      680.90      759.62     32.19 o 
  12  14   3       71.98       70.65      7.99 o 
 -15  15   3     5100.10     4926.23     77.17 o 
 -13  15   3       40.48       66.51     13.24 o 
 -11  15   3      612.21      662.91     41.92 o 
  -9  15   3       36.91       17.62     11.79 o 
  -7  15   3      224.57      203.67     20.24 o 
  -5  15   3     1075.23     1183.72     26.81 o 
  -3  15   3     1179.52     1198.95     27.90 o 
  -1  15   3     4655.79     4684.44     55.20 o 
   1  15   3      545.30      546.82     18.83 o 
   3  15   3     1857.76     1973.97     40.42 o 
   5  15   3     1574.82     1685.60     64.95 o 
   7  15   3     1789.70     1936.61     45.72 o 
   9  15   3     1536.70     1634.42     42.00 o 
 -14  16   3     3205.19     3152.40     57.78 o 
 -12  16   3       28.57       30.72      8.85 o 
 -10  16   3      490.73      461.11     18.60 o 
  -8  16   3     1280.34     1306.58     50.32 o 
  -6  16   3     2054.72     2145.70     39.86 o 
  -4  16   3      615.20      664.45     19.40 o 
  -2  16   3     2570.80     2565.26     38.70 o 
   0  16   3      775.28      748.28     25.15 o 
   2  16   3      427.60      405.92     17.84 o 
   4  16   3     3284.59     3475.27     45.93 o 
   6  16   3      269.69      264.26     18.58 o 
   8  16   3     3260.31     3068.20     47.35 o 
 -13  17   3       43.56       69.97      8.19 o 
 -11  17   3     1340.80     1301.27     41.38 o 
  -9  17   3      218.80      207.82     11.84 o 
  -7  17   3      574.98      513.64     20.31 o 
  -5  17   3      280.57      277.42     11.86 o 
  -3  17   3      108.51       93.18      8.63 o 
  -1  17   3      285.62      279.39     14.37 o 
   1  17   3      943.98      975.22     25.43 o 
   3  17   3      217.88      240.62     11.63 o 
   5  17   3      504.99      465.00     22.46 o 
 -10  18   3       17.90       38.26      6.48 o 
  -8  18   3     1430.42     1393.06     25.24 o 
  -6  18   3      300.81      275.71     12.69 o 
  -4  18   3       29.35       29.00      3.87 o 
  -2  18   3     3557.97     3487.57     50.93 o 
   0  18   3      769.92      854.03     21.02 o 
   2  18   3     2951.31     2967.00     92.78 o 
   4  18   3      376.01      319.40     16.43 o 
  -5  19   3       83.66      138.37     10.13 o 
  -3  19   3       66.61       50.98      6.90 o 
  -1  19   3       27.76       37.76      3.98 o 
   1  19   3      158.25      155.39     10.29 o 
 -22   0   4      192.74      229.63     19.23 o 
 -20   0   4      791.99      865.98     30.70 o 
 -18   0   4       28.21       23.80      6.55 o 
 -16   0   4    10042.04    10326.16    120.13 o 
 -14   0   4       84.43       56.89     11.20 o 
 -12   0   4    26585.12    27950.93    193.91 o 
 -10   0   4       70.95       50.71      8.58 o 
  -8   0   4     5481.04     6438.38     59.78 o 
  -6   0   4    22962.70    21612.63    111.21 o 
  -4   0   4     1634.89     1261.57     28.50 o 
  -2   0   4     3367.68     3534.54     51.17 o 
   0   0   4     2654.07     3023.94     51.91 o 
   2   0   4    11253.54    12492.57    108.47 o 
   4   0   4    35418.12    36622.51    211.26 o 
   6   0   4      291.92      200.71     17.72 o 
   8   0   4     2908.64     2899.36     68.10 o 
  10   0   4     5050.60     5321.56    105.00 o 
  12   0   4     1171.31     1128.71     50.26 o 
  14   0   4     3049.06     3209.52     77.80 o 
  16   0   4     3627.00     3134.04     62.98 o 
 -23   1   4      758.96      776.85     31.14 o 
 -21   1   4      136.86      122.91     10.85 o 
 -19   1   4      261.29      309.12     14.14 o 
 -17   1   4     1586.62     1713.96     25.34 o 
 -15   1   4     4014.09     4123.82     38.48 o 
 -13   1   4      993.84     1475.07     33.58 o 
 -11   1   4     2126.36     2066.27     36.29 o 
  -9   1   4      721.73      766.31     18.14 o 
  -7   1   4     1826.26     1668.96     20.31 o 
  -5   1   4    16660.21    15586.00    101.88 o 
  -3   1   4      159.23      219.20      8.92 o 
  -1   1   4     7165.53     7137.11     83.47 o 
   1   1   4       10.09       26.25      4.11 o 
   3   1   4      896.30      746.79     16.82 o 
   5   1   4       83.54      109.93     15.38 o 
   7   1   4     2827.03     2688.84     48.05 o 
   9   1   4      114.38      112.12      7.52 o 
  11   1   4     2013.17     2072.46     48.58 o 
  13   1   4     1229.33     1295.76     36.97 o 
  15   1   4       61.34       63.82      6.55 o 
  17   1   4      728.15      616.30     22.99 o 
 -24   2   4      324.48      299.76     16.19 o 
 -22   2   4      835.04      923.20     26.03 o 
 -20   2   4     1258.18     1302.60     35.79 o 
 -18   2   4      156.95      151.15      9.70 o 
 -16   2   4     3495.14     3557.48     33.18 o 
 -14   2   4     2329.80     2146.97     41.91 o 
 -12   2   4    14797.98    15045.64    133.57 o 
 -10   2   4    32223.68    34658.40    193.12 o 
  -8   2   4     1320.33     1190.44     22.70 o 
  -6   2   4     4467.14     4721.03     33.37 o 
  -4   2   4     8047.54     7110.38     34.23 o 
  -2   2   4     1589.09     1363.48     18.27 o 
   0   2   4     4463.12     3788.68     38.61 o 
   2   2   4    16179.49    16291.69    322.28 o 
   4   2   4     3391.91     3854.75     48.51 o 
   6   2   4     1301.99     1435.68     33.14 o 
   8   2   4     5673.36     6008.88     47.65 o 
  10   2   4    22971.70    22971.18    132.02 o 
  12   2   4      230.65      233.09     16.48 o 
  14   2   4     1662.68     1667.30    148.28 o 
  16   2   4        2.44       10.58      6.02 o 
 -23   3   4       51.39       68.87      9.87 o 
 -21   3   4     1779.32     1928.90     53.95 o 
 -19   3   4       33.72       35.24      5.12 o 
 -17   3   4     2967.74     3071.14     36.91 o 
 -15   3   4     2275.00     2350.12     27.91 o 
 -13   3   4     7064.72     7066.24     69.64 o 
 -11   3   4    49668.98    51392.13    175.20 o 
  -9   3   4      126.25      106.80      7.79 o 
  -7   3   4    24766.72    23846.37    314.21 o 
  -5   3   4     7080.87     6600.09     69.61 o 
  -3   3   4    10518.39    10521.98     45.83 o 
  -1   3   4     2710.23     2748.55     37.32 o 
   1   3   4    33721.98    33659.13    169.48 o 
   3   3   4     6088.55     6007.92     58.48 o 
   5   3   4      739.89      749.88     39.79 o 
   7   3   4      153.33      187.31      8.30 o 
   9   3   4     3722.87     3731.37     43.85 o 
  11   3   4     8279.34     8508.72     79.30 o 
  13   3   4       17.43       13.85      7.02 o 
  15   3   4      576.98      638.52     25.64 o 
  17   3   4      877.56      745.76     25.62 o 
 -24   4   4      768.45      715.72     19.78 o 
 -22   4   4      113.16      132.08     15.06 o 
 -20   4   4      842.00      893.29     28.06 o 
 -18   4   4      148.44      165.03      9.67 o 
 -16   4   4      148.74      108.91      7.12 o 
 -14   4   4       84.68      179.01      8.95 o 
 -12   4   4     2169.93     2400.90     57.60 o 
 -10   4   4       10.30       28.79      4.91 o 
  -8   4   4       74.45       56.16     14.02 o 
  -6   4   4     4961.71     4328.36     43.34 o 
  -4   4   4     2051.12     2151.39     47.04 o 
  -2   4   4    16009.90    17303.11    161.64 o 
   0   4   4    24030.50    27634.53    200.83 o 
   2   4   4     4657.01     4523.44     59.02 o 
   4   4   4    10726.30    10573.55     82.22 o 
   6   4   4      952.53      926.90     27.27 o 
   8   4   4     6318.70     6526.93     72.18 o 
  10   4   4     1302.24     1233.84     38.12 o 
  12   4   4      268.58      294.46     18.57 o 
  14   4   4     1325.46     1456.29     50.79 o 
  16   4   4     3546.56     3368.99     65.08 o 
 -23   5   4     1334.04     1309.83     37.05 o 
 -21   5   4      768.06      718.74     36.18 o 
 -19   5   4     1405.37     1536.31     60.23 o 
 -17   5   4     1390.60     1556.23     29.29 o 
 -15   5   4     2221.07     2092.97     38.27 o 
 -13   5   4     2460.01     2296.09     47.22 o 
 -11   5   4     1992.14     2277.76     57.84 o 
  -9   5   4       23.11       15.37      5.73 o 
  -7   5   4     1162.90      976.53     34.96 o 
  -5   5   4     8367.37     7288.07     91.16 o 
  -3   5   4       21.65       16.74      5.52 o 
  -1   5   4     8633.21     8083.98     99.17 o 
   1   5   4      264.90      202.92     10.50 o 
   3   5   4     2504.78     2148.89     37.95 o 
   5   5   4     2115.15     1874.51     56.33 o 
   7   5   4     1264.78     1171.21     27.61 o 
   9   5   4       78.68       99.28     11.33 o 
  11   5   4     4316.93     4372.23    102.21 o 
  13   5   4      642.72      627.00     34.89 o 
  15   5   4      636.55      573.62     20.26 o 
 -22   6   4      741.97      776.56     31.81 o 
 -20   6   4     1418.62     1440.64     53.91 o 
 -18   6   4      137.40      130.66     19.02 o 
 -16   6   4     1468.58     1495.91     43.81 o 
 -14   6   4    13393.18    13152.78    182.19 o 
 -12   6   4     1589.05     1611.93     40.78 o 
 -10   6   4      313.50      396.92     25.04 o 
  -8   6   4     4189.71     4282.05     77.82 o 
  -6   6   4      245.39      210.77     17.29 o 
  -4   6   4    14722.68    14991.02    113.25 o 
  -2   6   4      194.15      193.29     16.19 o 
   0   6   4     1609.38     1131.74     51.55 o 
   2   6   4     2477.34     2630.29     39.78 o 
   4   6   4      482.70      555.77     19.90 o 
   6   6   4     4845.54     4639.48     64.88 o 
   8   6   4     1769.26     1615.51     28.54 o 
  10   6   4    11873.46    12021.19    116.88 o 
  12   6   4     1930.22     1845.57     43.67 o 
  14   6   4      809.88      733.19     24.12 o 
  16   6   4     1159.94      971.47     30.73 o 
 -23   7   4      296.20      298.72     14.63 o 
 -21   7   4      303.93      350.74     23.44 o 
 -19   7   4      104.27      100.45     16.47 o 
 -17   7   4      528.56      503.04     36.87 o 
 -15   7   4     1653.73     1810.95     37.95 o 
 -13   7   4     2797.97     2755.31     55.83 o 
 -11   7   4      500.83      412.07     21.55 o 
  -9   7   4     1526.86     1622.16     51.59 o 
  -7   7   4     4278.64     4364.11     81.45 o 
  -5   7   4      548.41      539.70     17.21 o 
  -3   7   4     3605.29     3589.69     70.88 o 
  -1   7   4      155.56      203.16     17.31 o 
   1   7   4    10397.33     9886.12     74.93 o 
   3   7   4        5.48       21.67      4.50 o 
   5   7   4     3589.70     3437.36     43.65 o 
   7   7   4      108.39      131.27      9.56 o 
   9   7   4      743.96      819.82     39.16 o 
  11   7   4     7214.21     7521.78     87.89 o 
  13   7   4      522.57      538.49     19.57 o 
  15   7   4     1376.91     1405.74     40.02 o 
 -22   8   4      772.49      759.02     26.07 o 
 -20   8   4     5027.26     5067.29     91.39 o 
 -18   8   4      154.53      117.76     17.58 o 
 -16   8   4      699.80      683.02     28.98 o 
 -14   8   4       57.80       56.13      7.78 o 
 -12   8   4      108.74       63.73     10.06 o 
 -10   8   4     6326.53     6860.44     67.02 o 
  -8   8   4    10964.07    10964.26     90.23 o 
  -6   8   4     6233.05     5952.50     62.49 o 
  -4   8   4     1401.07     1507.78     48.29 o 
  -2   8   4     2808.99     2656.30     63.59 o 
   0   8   4       82.54       52.94      9.77 o 
   2   8   4    15506.06    15695.27    157.06 o 
   4   8   4     8755.71     8656.70     58.58 o 
   6   8   4     1183.37     1129.77     36.21 o 
   8   8   4      218.93      178.48     22.38 o 
  10   8   4     1711.67     1522.93     41.39 o 
  12   8   4     1407.56     1394.38     27.91 o 
  14   8   4      295.35      281.49     18.91 o 
 -21   9   4      647.42      665.28     26.13 o 
 -19   9   4      877.63      860.00     39.29 o 
 -17   9   4      218.12      213.65     15.53 o 
 -15   9   4      591.02      548.59     27.51 o 
 -13   9   4     2874.19     2892.50     93.95 o 
 -11   9   4      279.92      316.31     15.66 o 
  -9   9   4       96.22      123.42      9.79 o 
  -7   9   4     2943.58     2710.49     45.87 o 
  -5   9   4     6487.77     6182.25    102.20 o 
  -3   9   4        0.94        1.42      4.99 o 
  -1   9   4      217.65      241.08     20.23 o 
   1   9   4        0.82       15.71      4.66 o 
   3   9   4      881.28      877.29     23.10 o 
   5   9   4     2069.69     2159.69     37.01 o 
   7   9   4     1722.57     1738.38     42.81 o 
   9   9   4      339.22      314.57     21.72 o 
  11   9   4       83.02      125.85     11.41 o 
  13   9   4      588.63      708.73     22.02 o 
 -20  10   4     3118.40     2757.96     54.54 o 
 -18  10   4     1094.69     1150.88     30.54 o 
 -16  10   4      109.88      129.71     13.12 o 
 -14  10   4     6852.65     7044.87    100.50 o 
 -12  10   4     2958.23     3167.80    100.41 o 
 -10  10   4     1412.08     1466.85     34.25 o 
  -8  10   4     3754.30     3779.53     77.97 o 
  -6  10   4     2120.73     2062.18     32.42 o 
  -4  10   4     1281.17     1291.02     27.82 o 
  -2  10   4      939.49      986.98     24.57 o 
   0  10   4     7231.41     7222.23    101.29 o 
   2  10   4    18893.14    19250.79    213.40 o 
   4  10   4     1032.05     1038.90     33.51 o 
   6  10   4      273.39      263.67     17.16 o 
   8  10   4     5021.68     4709.17     73.26 o 
  10  10   4       67.20       84.87      9.56 o 
  12  10   4      165.23      180.70     11.84 o 
 -19  11   4      251.38      260.00     17.13 o 
 -17  11   4        0.80        6.90      6.21 o 
 -15  11   4      113.82      116.68     13.12 o 
 -13  11   4     2980.09     3078.52     93.80 o 
 -11  11   4      598.13      556.73     43.91 o 
  -9  11   4      612.46      591.62     31.88 o 
  -7  11   4      843.91      783.70     20.61 o 
  -5  11   4     1187.04     1186.59     27.50 o 
  -3  11   4     5230.68     5338.90     58.75 o 
  -1  11   4      269.64      297.68     14.23 o 
   1  11   4    12816.86    12928.75    148.24 o 
   3  11   4      656.89      690.12     27.19 o 
   5  11   4       19.99       22.59      6.49 o 
   7  11   4      581.41      663.96     39.93 o 
   9  11   4      668.75      720.35     39.58 o 
  11  11   4     3729.49     3686.46     77.81 o 
 -18  12   4      169.82      164.99      9.65 o 
 -16  12   4      120.63      126.24     11.50 o 
 -14  12   4      301.44      331.95     21.06 o 
 -12  12   4     2767.20     2887.76     90.64 o 
 -10  12   4     2478.40     2751.28     95.68 o 
  -8  12   4    10456.50    10676.47    112.10 o 
  -6  12   4     6756.74     6896.87     66.94 o 
  -4  12   4     2696.47     2750.64     42.89 o 
  -2  12   4    13558.37    14088.62    161.29 o 
   0  12   4     3878.28     3810.21     91.34 o 
   2  12   4     4291.32     4414.16     97.73 o 
   4  12   4     1321.66     1464.88     39.41 o 
   6  12   4     4174.38     3977.43     62.80 o 
   8  12   4       62.04      122.49     16.74 o 
  10  12   4       92.77       86.50     12.85 o 
  12  12   4     4340.98     4475.20     67.29 o 
 -17  13   4      934.83      822.82     31.75 o 
 -15  13   4      155.62      132.57     11.56 o 
 -13  13   4       51.12       35.50     12.45 o 
 -11  13   4       13.30       18.68      9.85 o 
  -9  13   4      187.35      195.70     26.76 o 
  -7  13   4     1001.35     1013.84     35.31 o 
  -5  13   4        9.55       11.75      4.47 o 
  -3  13   4     5342.26     5205.62     83.71 o 
  -1  13   4       13.26       16.50      8.86 o 
   1  13   4     1158.67     1247.98     52.45 o 
   3  13   4      484.70      506.68     21.35 o 
   5  13   4      518.23      544.84     25.42 o 
   7  13   4     1250.06     1198.30     30.74 o 
   9  13   4       46.14       44.71      9.50 o 
  11  13   4      254.02      244.99     16.62 o 
 -16  14   4     1035.60      995.23     35.70 o 
 -14  14   4     5047.34     5386.18    105.97 o 
 -12  14   4        0.54       -3.42     13.81 o 
 -10  14   4      376.53      431.65     25.92 o 
  -8  14   4      680.19      701.65     26.82 o 
  -6  14   4      668.64      704.48     35.25 o 
  -4  14   4     4568.49     4788.93    173.29 o 
  -2  14   4      208.37      238.19     37.18 o 
   0  14   4     8169.49     8426.67    132.21 o 
   2  14   4     1056.77     1006.14     45.27 o 
   4  14   4      350.47      350.56     25.58 o 
   6  14   4     1761.84     1973.13     89.33 o 
   8  14   4      976.56      932.34     80.81 o 
  10  14   4        4.68       13.28      4.39 o 
 -15  15   4     1372.96     1340.57     40.79 o 
 -13  15   4      890.83      911.20     42.63 o 
 -11  15   4     2008.56     1856.05     98.16 o 
  -9  15   4      240.77      262.79     21.20 o 
  -7  15   4      234.82      213.97     13.68 o 
  -5  15   4     2732.80     2929.69     71.42 o 
  -3  15   4     1506.53     1592.78     54.47 o 
  -1  15   4      649.70      573.79    107.68 o 
   1  15   4        3.04        7.01      4.10 o 
   3  15   4        1.78        7.85      4.35 o 
   5  15   4      556.88      581.53     28.65 o 
   7  15   4      797.82      735.98     25.31 o 
 -14  16   4        9.84        6.52      4.93 o 
 -12  16   4      720.58      801.89     37.15 o 
 -10  16   4     3319.88     3382.39    112.46 o 
  -8  16   4     2215.92     2254.51     57.12 o 
  -6  16   4       12.26       14.76      4.27 o 
  -4  16   4     1176.34     1079.36     29.56 o 
  -2  16   4       45.15       38.28      6.39 o 
   0  16   4        5.84        4.88      3.60 o 
   2  16   4     1632.40     1680.17     32.80 o 
   4  16   4      850.46      831.98     32.39 o 
   6  16   4      392.16      340.19     16.93 o 
 -13  17   4        2.17        5.66      3.43 o 
 -11  17   4     2238.62     2278.76     54.33 o 
  -9  17   4      396.91      445.26     26.47 o 
  -7  17   4     6905.42     6910.11     70.74 o 
  -5  17   4      656.53      604.18     19.46 o 
  -3  17   4        4.54        7.59      3.96 o 
  -1  17   4     2095.08     2059.59     39.07 o 
   1  17   4     1155.27     1162.39     44.69 o 
   3  17   4     3944.43     4276.02     66.53 o 
   5  17   4        7.16       12.45      3.95 o 
 -10  18   4      106.06      105.89      9.67 o 
  -8  18   4       71.32       65.32      5.69 o 
  -6  18   4       71.28       83.88      7.02 o 
  -4  18   4     3226.72     3139.69    227.79 o 
  -2  18   4      653.89      653.04     17.34 o 
   0  18   4      718.33      739.82     32.02 o 
   2  18   4      412.37      460.66     19.04 o 
 -23   1   5      771.40      788.15     21.37 o 
 -21   1   5      668.70      694.28     18.35 o 
 -19   1   5      919.22      980.83     23.62 o 
 -17   1   5     3308.26     3395.73     30.92 o 
 -15   1   5    10100.15    10396.72     58.23 o 
 -13   1   5      599.01      653.84     25.30 o 
 -11   1   5     3445.03     3283.81     47.04 o 
  -9   1   5     4150.72     4134.05     72.56 o 
  -7   1   5     5400.79     5479.63     78.39 o 
  -5   1   5    18573.44    18076.45    171.38 o 
  -3   1   5      763.75      859.13     20.33 o 
  -1   1   5    28231.79    29224.86    118.65 o 
   1   1   5     6418.87     6166.09     60.51 o 
   3   1   5      505.22      571.43     19.75 o 
   5   1   5    14695.51    15118.09    116.97 o 
   7   1   5        5.04       16.31      3.62 o 
   9   1   5    11534.09    11377.17    113.82 o 
  11   1   5     2346.00     2492.50     57.36 o 
  13   1   5        4.36        0.94      4.56 o 
  15   1   5     2799.42     2444.69     51.95 o 
 -24   2   5      267.06      259.23     15.44 o 
 -22   2   5     1219.20     1201.03     29.13 o 
 -20   2   5       81.59       87.57      7.20 o 
 -18   2   5      276.02      278.99     11.53 o 
 -16   2   5       38.32       40.48      4.34 o 
 -14   2   5     3118.15     3214.66     35.20 o 
 -12   2   5     2183.70     2267.07     41.31 o 
 -10   2   5     1803.33     1841.99     31.66 o 
  -8   2   5     1849.42     1716.98     28.92 o 
  -6   2   5     2404.53     2362.12     23.75 o 
  -4   2   5       17.84       16.35      1.92 o 
  -2   2   5      435.74      339.28     12.08 o 
   0   2   5     1128.25     1324.31     26.55 o 
   2   2   5        6.24        6.05      3.30 o 
   4   2   5     2179.78     2097.57     39.79 o 
   6   2   5        3.14        6.13      2.46 o 
   8   2   5      459.56      407.36     17.60 o 
  10   2   5     4056.63     3836.73     91.40 o 
  12   2   5       57.12       51.87      6.74 o 
  14   2   5      306.68      296.72     22.27 o 
 -23   3   5       99.23       81.15     11.02 o 
 -21   3   5     2934.95     2972.55     57.92 o 
 -19   3   5     1565.02     1609.24     26.24 o 
 -17   3   5       19.71       13.52      4.79 o 
 -15   3   5     4774.14     4823.88     49.73 o 
 -13   3   5     3393.01     3690.10     55.04 o 
 -11   3   5     2132.96     1975.88     74.75 o 
  -9   3   5    13357.01    13324.58     92.51 o 
  -7   3   5     2583.46     2512.81     34.66 o 
  -5   3   5     2362.12     2151.04     52.07 o 
  -3   3   5    11735.96    12586.15    125.04 o 
  -1   3   5    13016.29    13667.18    118.72 o 
   1   3   5     3392.55     3221.29     43.67 o 
   3   3   5     1528.13     1424.08     31.97 o 
   5   3   5    13725.23    14154.74     78.61 o 
   7   3   5      181.64      192.09     10.24 o 
   9   3   5      738.94      720.78     24.35 o 
  11   3   5     1017.50     1122.06     36.18 o 
  13   3   5      333.55      290.65     24.30 o 
  15   3   5     2423.36     2310.47     50.65 o 
 -24   4   5      753.09      732.85     24.67 o 
 -22   4   5     1909.41     1866.67     54.18 o 
 -20   4   5     1184.21     1292.97     29.99 o 
 -18   4   5     6113.64     6290.44     75.20 o 
 -16   4   5     2210.50     2371.26     36.81 o 
 -14   4   5      859.83      934.24     22.21 o 
 -12   4   5     6871.56     7053.66     71.40 o 
 -10   4   5      306.24      310.55     14.20 o 
  -8   4   5    15611.88    15603.64     92.09 o 
  -6   4   5      356.67      406.49     30.31 o 
  -4   4   5     7615.65     8095.72    102.67 o 
  -2   4   5      472.68      314.20     21.41 o 
   0   4   5     1821.00     1897.84     31.95 o 
   2   4   5     1467.24     1374.92     30.18 o 
   4   4   5     2580.62     2604.32     37.98 o 
   6   4   5      314.41      346.00     13.16 o 
   8   4   5      792.22      892.97     32.24 o 
  10   4   5      958.11      876.24     43.66 o 
  12   4   5      774.50      692.22     26.39 o 
  14   4   5      550.23      549.50     28.85 o 
 -23   5   5      411.31      379.82     20.95 o 
 -21   5   5      812.68      847.88     39.80 o 
 -19   5   5      370.32      375.21     16.66 o 
 -17   5   5      926.40     1033.86     24.30 o 
 -15   5   5    14968.19    15530.59    179.40 o 
 -13   5   5       72.87       83.86      8.22 o 
 -11   5   5     7160.82     7350.63    108.13 o 
  -9   5   5     4816.47     4943.46     85.05 o 
  -7   5   5     5671.99     5930.51     90.86 o 
  -5   5   5     6339.33     6109.82     92.26 o 
  -3   5   5      245.59      534.03     28.01 o 
  -1   5   5     4068.32     4097.67     79.21 o 
   1   5   5     2570.85     2843.53     85.26 o 
   3   5   5       23.60       29.15      5.17 o 
   5   5   5     6888.00     7073.49     74.63 o 
   7   5   5     2703.68     2612.64     72.61 o 
   9   5   5     1108.13     1111.75     35.67 o 
  11   5   5     3280.41     3181.60     57.22 o 
  13   5   5      111.00      136.40     16.07 o 
  15   5   5      468.44      445.34     20.22 o 
 -22   6   5      338.72      348.75     22.31 o 
 -20   6   5       49.14       51.08     11.89 o 
 -18   6   5     4768.38     4719.70     58.69 o 
 -16   6   5       84.57       98.15      9.30 o 
 -14   6   5     3121.58     3108.80     40.76 o 
 -12   6   5      648.98      657.80     27.41 o 
 -10   6   5      467.89      496.09     29.37 o 
  -8   6   5     1103.84     1041.94     40.63 o 
  -6   6   5     9741.10     9796.84    122.59 o 
  -4   6   5    11256.57    11737.75    134.89 o 
  -2   6   5      961.92      730.34     34.28 o 
   0   6   5      191.67      225.27     19.93 o 
   2   6   5     1485.13     1523.49     32.91 o 
   4   6   5     2360.21     2259.31     31.82 o 
   6   6   5       17.37       37.44      5.03 o 
   8   6   5     2616.13     2864.89     46.16 o 
  10   6   5       52.26       36.70      7.13 o 
  12   6   5        7.28        6.55      6.56 o 
  14   6   5     2740.31     2587.06     54.49 o 
 -23   7   5      775.78      734.14     24.70 o 
 -21   7   5      805.21      808.77     36.04 o 
 -19   7   5      484.93      497.29     34.12 o 
 -17   7   5      426.77      394.09     22.09 o 
 -15   7   5      268.33      271.54     14.46 o 
 -13   7   5        8.26       22.10     27.72 o 
 -11   7   5     2929.32     3081.32    116.48 o 
  -9   7   5      234.02      274.46     22.48 o 
  -7   7   5     1617.53     1626.69     59.70 o 
  -5   7   5      500.29      559.41     30.84 o 
  -3   7   5       11.72       39.53      9.22 o 
  -1   7   5     5040.14     5085.88     94.20 o 
   1   7   5     2033.57     1970.18     59.59 o 
   3   7   5     6493.44     6520.06     63.63 o 
   5   7   5       20.48       13.98     10.19 o 
   7   7   5      982.97      970.16     33.93 o 
   9   7   5      211.80      148.08     10.51 o 
  11   7   5      334.18      363.78     26.62 o 
  13   7   5      394.09      350.82     21.79 o 
 -22   8   5     1085.91     1022.46     32.40 o 
 -20   8   5      323.09      332.99     24.77 o 
 -18   8   5      957.67      985.03     48.86 o 
 -16   8   5        9.55       22.98      7.40 o 
 -14   8   5     1589.71     1508.68     69.29 o 
 -12   8   5     3487.71     3585.95     51.12 o 
 -10   8   5      107.81      110.30      9.21 o 
  -8   8   5    11094.04    11187.13     83.13 o 
  -6   8   5      125.48       96.01     14.04 o 
  -4   8   5     2572.46     2858.10     71.56 o 
  -2   8   5     1014.13      944.94     41.30 o 
   0   8   5      611.25      611.62     23.91 o 
   2   8   5      554.93      523.13     15.62 o 
   4   8   5     4141.63     4035.77     56.00 o 
   6   8   5      767.25      654.94     27.19 o 
   8   8   5     6195.87     6106.72     81.89 o 
  10   8   5        2.78        4.51      6.32 o 
  12   8   5      905.12      863.72     34.23 o 
 -21   9   5      585.85      566.42     25.73 o 
 -19   9   5       50.09       39.17     10.67 o 
 -17   9   5      119.98      116.06     17.80 o 
 -15   9   5       39.77       91.44     36.71 o 
 -13   9   5      338.39      358.77     36.41 o 
 -11   9   5     2983.19     3079.31     47.68 o 
  -9   9   5      868.38      872.35     25.93 o 
  -7   9   5      186.64      207.13     13.12 o 
  -5   9   5       43.10       40.07      5.37 o 
  -3   9   5     6065.56     6239.29     61.34 o 
  -1   9   5       46.35       48.93      7.53 o 
   1   9   5     4876.97     4964.84     69.53 o 
   3   9   5     1983.27     1741.18     28.81 o 
   5   9   5      437.55      452.78     21.98 o 
   7   9   5      153.64      163.84     13.73 o 
   9   9   5     2717.30     2736.81     50.89 o 
  11   9   5      416.88      380.14     22.66 o 
 -20  10   5      341.61      324.82     20.27 o 
 -18  10   5     2771.74     2596.60     45.40 o 
 -16  10   5      859.60      811.09     31.37 o 
 -14  10   5     5342.10     5457.72    129.10 o 
 -12  10   5     1187.95     1393.82     71.03 o 
 -10  10   5      949.35     1009.97     37.92 o 
  -8  10   5     5507.63     5630.00     67.48 o 
  -6  10   5     1235.31     1222.07     35.05 o 
  -4  10   5     4825.70     4897.37     55.50 o 
  -2  10   5    12031.90    12337.22     89.03 o 
   0  10   5     1257.65     1300.61     36.45 o 
   2  10   5        5.19       14.74      8.14 o 
   4  10   5     4423.73     4368.59     67.53 o 
   6  10   5     3127.33     3006.19     80.75 o 
   8  10   5      279.51      274.51     15.82 o 
  10  10   5       99.22       78.17      8.00 o 
 -19  11   5        3.34        2.95      5.06 o 
 -17  11   5       75.19       62.01      8.43 o 
 -15  11   5      286.07      308.43     20.38 o 
 -13  11   5      169.98      179.08     26.12 o 
 -11  11   5       10.52       26.18     14.69 o 
  -9  11   5     2831.36     2888.34    133.54 o 
  -7  11   5     4421.56     4476.08     61.54 o 
  -5  11   5      270.83      305.21     18.16 o 
  -3  11   5      129.63      127.25      9.56 o 
  -1  11   5     6894.72     7162.85     68.74 o 
   1  11   5      728.11      771.23     28.30 o 
   3  11   5     3809.34     3876.64     90.18 o 
   5  11   5     1134.91     1178.10     42.56 o 
   7  11   5     3618.68     3540.49     83.32 o 
   9  11   5      328.94      257.87     20.96 o 
  11  11   5       28.06       29.68      7.03 o 
 -18  12   5       27.82       24.91      4.61 o 
 -16  12   5        4.68        2.43      6.54 o 
 -14  12   5        1.93       -0.06      6.61 o 
 -12  12   5     1600.83     1521.20     69.32 o 
 -10  12   5     1515.71     1567.77     76.12 o 
  -8  12   5     7114.21     6979.84     96.09 o 
  -6  12   5      190.93      211.89     27.15 o 
  -4  12   5     1488.06     1525.26     57.76 o 
  -2  12   5       39.95       46.00      7.40 o 
   0  12   5        2.75        3.20      7.90 o 
   2  12   5      652.32      675.93     25.88 o 
   4  12   5     1799.21     1755.67     89.00 o 
   6  12   5      653.22      656.55     34.09 o 
   8  12   5      299.15      351.81     23.15 o 
  10  12   5      148.87      147.00     12.23 o 
 -17  13   5      878.57      817.43     25.27 o 
 -15  13   5      245.58      240.59     15.58 o 
 -13  13   5      578.58      605.13     29.76 o 
 -11  13   5      423.46      487.11     38.83 o 
  -9  13   5       74.11       64.06     18.31 o 
  -7  13   5       21.97       53.25     10.11 o 
  -5  13   5     1896.94     1946.99     52.73 o 
  -3  13   5      713.97      713.91     39.59 o 
  -1  13   5       19.46        7.00      6.60 o 
   1  13   5     4797.24     4829.35    141.62 o 
   3  13   5       33.12       40.86      9.25 o 
   5  13   5      185.01      176.42      9.52 o 
   7  13   5     1283.58     1331.73    116.55 o 
   9  13   5      409.79      438.37     19.10 o 
 -16  14   5        0.73        5.87      5.21 o 
 -14  14   5      211.24      227.24     17.94 o 
 -12  14   5      737.47      780.46     40.02 o 
 -10  14   5       68.38       69.38     15.83 o 
  -8  14   5      147.67      187.50     26.22 o 
  -6  14   5      109.86      120.34     13.52 o 
  -4  14   5     1427.29     1503.77     50.13 o 
  -2  14   5     1200.39     1164.36    127.30 o 
   0  14   5      331.12      312.90     25.68 o 
   2  14   5      107.72      112.17     15.32 o 
   4  14   5       31.42       29.64      5.30 o 
   6  14   5      936.99      814.99     27.70 o 
 -15  15   5     1435.11     1341.35     39.15 o 
 -13  15   5      304.99      298.72     24.19 o 
 -11  15   5       32.45       18.52      4.35 o 
  -9  15   5       33.70       36.39      6.67 o 
  -7  15   5      324.54      258.78     23.68 o 
  -5  15   5     1085.97     1075.00     77.10 o 
  -3  15   5      473.88      497.57     37.31 o 
  -1  15   5        7.35       12.91      6.00 o 
   1  15   5      131.74      150.17     17.22 o 
   3  15   5     2067.20     2153.87     54.35 o 
   5  15   5      778.66      904.48     28.50 o 
 -14  16   5      393.94      401.60     19.89 o 
 -12  16   5      332.14      374.83     24.68 o 
 -10  16   5      124.34      161.22     11.01 o 
  -8  16   5      118.48      100.12     12.40 o 
  -6  16   5     2897.76     2990.37     66.01 o 
  -4  16   5       23.93       17.96      4.19 o 
  -2  16   5        0.22        1.65      5.55 o 
   0  16   5      991.88     1033.93     39.59 o 
   2  16   5      137.07      138.24     14.46 o 
 -11  17   5       37.36       37.16      8.02 o 
  -9  17   5       56.95       48.19      5.71 o 
  -7  17   5        2.06       10.99      5.33 o 
  -5  17   5      130.02      130.86     12.64 o 
  -3  17   5      199.88      201.96     10.81 o 
  -1  17   5       60.40       53.99      5.70 o 
   1  17   5       33.28       26.92      8.43 o 
  -8  18   5      144.62      105.89     10.06 o 
  -6  18   5       91.10       81.39      5.98 o 
  -4  18   5        7.16       17.85      4.45 o 
  -2  18   5      553.98      605.90     19.44 o 
 -24   0   6     2115.45     1879.22     36.66 o 
 -22   0   6     1555.77     1495.26     34.22 o 
 -20   0   6      616.38      582.67     24.74 o 
 -18   0   6     4755.02     4852.86     61.34 o 
 -16   0   6     1157.86     1187.02     28.87 o 
 -14   0   6      253.94      184.65     13.96 o 
 -12   0   6     6503.03     6331.75     99.21 o 
 -10   0   6     8310.05     8580.61    107.48 o 
  -8   0   6      253.05      300.88     16.83 o 
  -6   0   6     3751.65     3410.77     59.56 o 
  -4   0   6     8514.63     8139.40     98.91 o 
  -2   0   6     1384.97     1265.24     41.66 o 
   0   0   6     1438.11     1456.18     42.42 o 
   2   0   6     3254.64     3248.17     69.53 o 
   4   0   6    35675.89    35481.44    219.70 o 
   6   0   6     6602.79     6500.93    126.94 o 
   8   0   6       25.41       42.47     12.38 o 
  10   0   6      152.29      145.74     19.66 o 
  12   0   6      713.28      745.68     34.85 o 
 -23   1   6      483.70      423.60     14.92 o 
 -21   1   6     1140.56     1111.18     22.55 o 
 -19   1   6      437.05      451.88     13.30 o 
 -17   1   6      650.00      686.53     19.50 o 
 -15   1   6     8291.99     8579.47     59.53 o 
 -13   1   6     1922.52     1868.88     26.69 o 
 -11   1   6      704.54      602.91     20.94 o 
  -9   1   6      421.48      477.53     16.26 o 
  -7   1   6     5218.59     5176.84     65.83 o 
  -5   1   6       17.51       63.73      7.02 o 
  -3   1   6       38.43       91.09      7.80 o 
  -1   1   6       15.00       10.35      3.45 o 
   1   1   6     1023.61     1032.93     26.58 o 
   3   1   6       34.87       40.87      4.90 o 
   5   1   6       42.72       62.72      7.30 o 
   7   1   6       92.21       84.41     11.21 o 
   9   1   6        1.17       10.90     14.79 o 
  11   1   6     1163.22     1131.89     37.94 o 
  13   1   6      673.41      603.07     44.80 o 
 -24   2   6      402.39      374.74     18.03 o 
 -22   2   6      752.13      748.47     20.48 o 
 -20   2   6     1229.79     1319.60     23.07 o 
 -18   2   6      866.65      899.34     21.30 o 
 -16   2   6     4020.62     4286.52     43.26 o 
 -14   2   6       81.20      118.45      6.79 o 
 -12   2   6       72.00       53.41     10.14 o 
 -10   2   6     2308.49     2373.46    134.03 o 
  -8   2   6      502.97      530.31     17.15 o 
  -6   2   6      498.56      346.89     10.48 o 
  -4   2   6    16331.75    16145.28    150.90 o 
  -2   2   6      466.08      313.70     13.25 o 
   0   2   6     2382.44     2426.59     40.16 o 
   2   2   6     1767.15     1825.11     31.44 o 
   4   2   6     3063.22     2900.18     37.42 o 
   6   2   6       74.04      111.00     12.08 o 
   8   2   6       22.64       17.27      5.60 o 
  10   2   6     2046.16     2142.40     66.79 o 
  12   2   6      961.23      808.71     37.61 o 
 -23   3   6      773.05      745.42     30.07 o 
 -21   3   6     6820.26     7020.27     66.96 o 
 -19   3   6      218.08      227.85     13.50 o 
 -17   3   6     6379.44     6602.17     64.20 o 
 -15   3   6      153.70      194.04      9.50 o 
 -13   3   6    10774.52    10831.61    105.57 o 
 -11   3   6     5505.26     5516.86    115.48 o 
  -9   3   6        5.04       24.70      7.38 o 
  -7   3   6     2124.62     2078.78     39.47 o 
  -5   3   6     1131.31     1011.48     38.65 o 
  -3   3   6     7272.38     7058.23    105.11 o 
  -1   3   6        0.07       30.52      8.61 o 
   1   3   6     1225.44     1059.99     27.81 o 
   3   3   6      943.89      963.95     21.12 o 
   5   3   6     6301.00     6388.96     80.96 o 
   7   3   6     3772.26     3586.09    124.78 o 
   9   3   6     1109.20     1262.04     56.51 o 
  11   3   6      824.43      948.26     44.27 o 
  13   3   6       43.46       18.28      6.44 o 
 -24   4   6      470.14      455.00     19.29 o 
 -22   4   6       31.46       23.28      7.89 o 
 -20   4   6     1017.18      962.46     22.24 o 
 -18   4   6      982.05      962.28     23.98 o 
 -16   4   6      663.46      672.94     23.53 o 
 -14   4   6      193.42      170.82     11.90 o 
 -12   4   6      757.38      700.00     20.42 o 
 -10   4   6     4326.61     4525.72     55.36 o 
  -8   4   6     3933.21     4394.63     52.83 o 
  -6   4   6     2250.39     2517.42     62.81 o 
  -4   4   6     1967.48     1991.00     57.05 o 
  -2   4   6     1017.84      892.69     39.44 o 
   0   4   6      168.55      108.72     15.44 o 
   2   4   6    11737.12    11594.38     70.92 o 
   4   4   6      463.07      488.14     17.76 o 
   6   4   6     4137.32     4231.64    103.19 o 
   8   4   6       12.61       15.80      8.01 o 
  10   4   6      277.72      270.51     25.19 o 
  12   4   6     2805.79     2732.02     65.67 o 
 -23   5   6       19.91       17.45      5.52 o 
 -21   5   6       38.04       24.20      5.49 o 
 -19   5   6     3102.76     3265.28     60.41 o 
 -17   5   6      104.15      101.51      9.59 o 
 -15   5   6     9517.40     9269.85     82.88 o 
 -13   5   6     2159.33     2033.18     31.99 o 
 -11   5   6      601.78      741.55     39.92 o 
  -9   5   6      997.46      929.81     39.74 o 
  -7   5   6     7050.80     7275.27    109.94 o 
  -5   5   6     4098.46     3968.38     81.91 o 
  -3   5   6      124.19      119.18     15.40 o 
  -1   5   6      615.61      599.86     33.91 o 
   1   5   6      658.14      722.85     21.57 o 
   3   5   6     1273.95     1176.75     28.97 o 
   5   5   6        4.42       45.37     34.37 o 
   7   5   6     2021.47     2208.07     73.79 o 
   9   5   6       87.71       62.02     13.55 o 
  11   5   6       22.03       18.10      7.49 o 
  13   5   6     3141.13     3110.71     56.54 o 
 -22   6   6     1201.49     1153.88     39.72 o 
 -20   6   6     3950.70     3945.54     89.35 o 
 -18   6   6     1940.83     2073.33     32.67 o 
 -16   6   6      562.34      637.39     22.61 o 
 -14   6   6     2218.31     2248.74     67.59 o 
 -12   6   6      112.34      110.13      9.64 o 
 -10   6   6     2296.12     2444.54     54.26 o 
  -8   6   6       58.82       43.88     10.37 o 
  -6   6   6     3460.45     3135.48     75.62 o 
  -4   6   6    13263.84    14073.04    161.20 o 
  -2   6   6     1649.06     1593.58     38.26 o 
   0   6   6       26.14       26.00      5.01 o 
   2   6   6      387.77      340.31     15.41 o 
   4   6   6     4748.20     4713.93     73.51 o 
   6   6   6     4440.39     3971.42     69.20 o 
   8   6   6     3266.07     3137.81     84.37 o 
  10   6   6       67.85       33.74     10.28 o 
  12   6   6      254.89      221.96     11.56 o 
 -23   7   6        4.27        5.34      3.87 o 
 -21   7   6      541.37      616.91     31.42 o 
 -19   7   6      550.14      576.95     36.71 o 
 -17   7   6      897.87      881.20     25.14 o 
 -15   7   6     1742.37     1837.28     37.28 o 
 -13   7   6      334.17      316.63     23.61 o 
 -11   7   6     2023.84     2134.71     52.48 o 
  -9   7   6      501.81      438.36     24.73 o 
  -7   7   6     1967.45     2004.42     35.45 o 
  -5   7   6       78.29      119.84      9.33 o 
  -3   7   6      918.35      804.83     22.86 o 
  -1   7   6       30.45       32.82      5.17 o 
   1   7   6     1064.69     1000.36     28.59 o 
   3   7   6        2.66        1.42      4.57 o 
   5   7   6      274.02      329.60     20.00 o 
   7   7   6     1596.58     1732.86     44.56 o 
   9   7   6     1351.09     1437.55     52.45 o 
  11   7   6     1062.90     1015.47     37.21 o 
 -22   8   6     1141.87     1182.17     34.98 o 
 -20   8   6      108.29      123.15     15.72 o 
 -18   8   6      958.01      962.78     48.37 o 
 -16   8   6     2747.29     2895.13     55.63 o 
 -14   8   6     1025.87     1037.58     35.39 o 
 -12   8   6     8354.68     8340.11    132.16 o 
 -10   8   6      408.49      459.25     25.93 o 
  -8   8   6      248.34      245.38     19.51 o 
  -6   8   6      562.56      665.34     21.33 o 
  -4   8   6     3293.11     3521.63     48.64 o 
  -2   8   6    15334.52    15539.18     87.20 o 
   0   8   6     1565.32     1607.44     32.90 o 
   2   8   6     7530.30     7105.88     68.95 o 
   4   8   6     4057.39     3655.04     95.38 o 
   6   8   6      229.70      172.83     14.42 o 
   8   8   6      348.90      370.75     26.42 o 
  10   8   6      800.59      919.51     35.81 o 
  12   8   6     2851.97     2499.64     44.04 o 
 -21   9   6       24.75       12.66      6.09 o 
 -19   9   6     3449.32     3535.04     81.46 o 
 -17   9   6        2.29        0.76     11.07 o 
 -15   9   6     2105.75     2138.90     81.06 o 
 -13   9   6     2301.08     2386.38     92.61 o 
 -11   9   6      610.51      650.39     51.96 o 
  -9   9   6      225.97      261.61     20.57 o 
  -7   9   6      409.96      377.88     15.43 o 
  -5   9   6     5421.93     5529.09     62.09 o 
  -3   9   6      656.10      629.68     23.21 o 
  -1   9   6       40.37       11.74      5.47 o 
   1   9   6        0.84       16.13      5.80 o 
   3   9   6     3376.86     3295.54     46.60 o 
   5   9   6      783.47      700.88     39.99 o 
   7   9   6     1093.34      958.66     32.52 o 
   9   9   6       49.59       64.41     10.31 o 
  11   9   6        1.58        4.04      4.30 o 
 -20  10   6      852.96      910.63     33.80 o 
 -18  10   6      546.42      590.92     34.44 o 
 -16  10   6     1648.81     1670.83     44.23 o 
 -14  10   6      119.02      126.46     22.58 o 
 -12  10   6     1477.32     1631.48     79.09 o 
 -10  10   6      176.51      184.87     30.77 o 
  -8  10   6     1112.65     1226.29     42.96 o 
  -6  10   6    18844.37    19533.91    187.59 o 
  -4  10   6     2486.97     2590.64     43.25 o 
  -2  10   6     3174.49     3425.17     96.54 o 
   0  10   6      110.78      100.27     11.71 o 
   2  10   6        1.86        7.46      7.65 o 
   4  10   6     2155.53     2552.69    103.56 o 
   6  10   6       56.83       53.13     15.69 o 
   8  10   6     4408.92     4205.69     70.15 o 
  10  10   6      555.62      522.60     23.44 o 
 -19  11   6     1627.68     1591.54     44.72 o 
 -17  11   6       81.51       91.06     11.15 o 
 -15  11   6      108.43      119.88     13.44 o 
 -13  11   6       62.18       85.67     19.71 o 
 -11  11   6      846.87      987.21     62.49 o 
  -9  11   6        9.19       17.38     15.53 o 
  -7  11   6      534.87      540.17     29.48 o 
  -5  11   6     8509.57     8788.41    131.89 o 
  -3  11   6     2904.26     2954.64     57.08 o 
  -1  11   6      392.14      391.40     20.89 o 
   1  11   6       50.29       56.47      8.82 o 
   3  11   6       12.22       35.06      6.95 o 
   5  11   6     1200.61     1281.57     57.78 o 
   7  11   6        5.94       21.69      7.33 o 
   9  11   6     1378.14     1524.61     39.56 o 
 -18  12   6      502.29      465.01     24.10 o 
 -16  12   6     1748.65     1830.06     40.65 o 
 -14  12   6       36.05       41.92     14.01 o 
 -12  12   6    12787.33    13595.15    206.90 o 
 -10  12   6      735.62      780.49     55.76 o 
  -8  12   6       31.35       21.45     17.34 o 
  -6  12   6       15.73       21.34      8.41 o 
  -4  12   6      208.28      215.98     15.23 o 
  -2  12   6    12778.04    13324.33    116.81 o 
   0  12   6     2972.64     2848.02    100.84 o 
   2  12   6     3658.12     3552.12     91.28 o 
   4  12   6     2420.85     2405.12     62.53 o 
   6  12   6     1575.08     1571.63     46.00 o 
   8  12   6     1513.19     1504.18     37.82 o 
 -17  13   6      136.90      112.61      8.05 o 
 -15  13   6      382.18      379.39     18.74 o 
 -13  13   6      567.49      585.72     37.97 o 
 -11  13   6     1227.04     1346.60     63.45 o 
  -9  13   6     3527.42     3693.46    114.20 o 
  -7  13   6        5.37        8.87     11.34 o 
  -5  13   6      445.97      451.23     26.27 o 
  -3  13   6      354.84      315.88     17.34 o 
  -1  13   6      191.22      187.19     18.76 o 
   1  13   6     2961.66     2946.05     49.82 o 
   3  13   6      223.43      264.19     14.13 o 
   5  13   6     1059.41      929.69     32.90 o 
   7  13   6      133.81      178.38     12.34 o 
 -16  14   6     1027.89      913.84     25.16 o 
 -14  14   6     2930.43     2988.47    102.79 o 
 -12  14   6      926.60      873.17     25.28 o 
 -10  14   6      155.75      241.50     26.38 o 
  -8  14   6     3957.69     4011.47    111.71 o 
  -6  14   6    12863.50    13079.93    125.57 o 
  -4  14   6      599.54      679.44     40.52 o 
  -2  14   6     2618.81     2498.71    221.61 o 
   0  14   6     1514.01     1625.11     52.79 o 
   2  14   6      767.91      615.29     15.19 o 
   4  14   6     3181.87     3081.90     52.45 o 
 -15  15   6      266.30      239.56     15.24 o 
 -13  15   6      177.41      150.27     12.47 o 
 -11  15   6       60.46       46.95      6.36 o 
  -9  15   6     1607.61     1609.52     57.27 o 
  -7  15   6        3.76        5.52      9.36 o 
  -5  15   6     4555.29     4395.27    109.65 o 
  -3  15   6      105.00      131.63     12.75 o 
  -1  15   6       77.78       84.21     10.30 o 
   1  15   6       16.31       14.52      4.10 o 
   3  15   6     1223.06      892.72     40.88 o 
 -12  16   6      995.44     1081.87     37.23 o 
 -10  16   6        0.55        6.27      5.23 o 
  -8  16   6     3062.01     2981.98    166.77 o 
  -6  16   6      794.40      723.32     34.30 o 
  -4  16   6      776.62      751.97     36.14 o 
  -2  16   6      109.92       98.03     10.86 o 
   0  16   6       23.09       26.23      4.44 o 
 -11  17   6     2048.47     1792.41     38.91 o 
  -9  17   6      338.65      307.01     11.33 o 
  -7  17   6      313.21      319.41     16.29 o 
  -5  17   6      681.29      644.11     23.34 o 
  -3  17   6     5218.01     5094.57     61.16 o 
 -23   1   7     1660.39     1543.84     44.78 o 
 -21   1   7      254.73      252.54     12.84 o 
 -19   1   7     2595.85     2786.34     35.92 o 
 -17   1   7       45.52       39.68      6.42 o 
 -15   1   7     2516.84     2444.69     31.99 o 
 -13   1   7     6436.67     6482.45     56.70 o 
 -11   1   7      106.94       91.93      6.88 o 
  -9   1   7     7911.60     7159.15     90.89 o 
  -7   1   7    11821.02    12198.50    129.73 o 
  -5   1   7     3682.45     3932.69     53.02 o 
  -3   1   7    17628.75    18092.65    175.37 o 
  -1   1   7      476.51      481.85     15.69 o 
   1   1   7    12869.33    12744.31     68.53 o 
   3   1   7    12267.94    12082.79    132.09 o 
   5   1   7      669.92      639.95     28.98 o 
   7   1   7     8111.93     8053.09    141.57 o 
   9   1   7     1116.33     1137.08     33.41 o 
  11   1   7     4696.55     4416.89    269.27 o 
 -24   2   7      395.52      320.11     14.83 o 
 -22   2   7      889.85      825.27     20.83 o 
 -20   2   7     1932.31     1968.14     32.36 o 
 -18   2   7        8.65        8.92      5.27 o 
 -16   2   7       30.81       31.32      5.93 o 
 -14   2   7       97.18      107.06      6.55 o 
 -12   2   7     1619.68     1655.14     25.55 o 
 -10   2   7        2.78        4.29      3.32 o 
  -8   2   7      391.95      407.48     24.74 o 
  -6   2   7       14.49       15.98      6.78 o 
  -4   2   7        2.87        1.66      6.26 o 
  -2   2   7      206.62      232.89     15.59 o 
   0   2   7     1328.30     1304.82     22.77 o 
   2   2   7     2449.72     2326.31     33.62 o 
   4   2   7      554.41      491.09     25.08 o 
   6   2   7      105.84       75.19     14.93 o 
   8   2   7        4.84       -0.56      4.66 o 
  10   2   7        5.99        3.73      6.94 o 
 -23   3   7      277.59      296.10     17.92 o 
 -21   3   7      611.92      624.38     19.52 o 
 -19   3   7     5062.55     5072.84     53.53 o 
 -17   3   7      470.75      486.41     19.97 o 
 -15   3   7      386.36      415.36     13.62 o 
 -13   3   7     4345.94     4231.53     38.11 o 
 -11   3   7     1348.69     1468.73     35.39 o 
  -9   3   7     1512.49     1595.25     67.15 o 
  -7   3   7     4475.20     4576.76     87.24 o 
  -5   3   7     1305.25     1252.13     47.41 o 
  -3   3   7    10342.76    10537.22    139.00 o 
  -1   3   7     1957.15     1989.66     31.51 o 
   1   3   7    10286.26    10060.67     82.93 o 
   3   3   7      152.98      151.87     14.01 o 
   5   3   7      987.89      873.95     55.43 o 
   7   3   7     7258.37     7471.09    136.46 o 
   9   3   7      594.21      559.15     21.84 o 
  11   3   7     2030.64     1912.03     49.91 o 
 -24   4   7     1723.85     1376.27     30.62 o 
 -22   4   7      589.12      588.99     16.49 o 
 -20   4   7      310.35      278.85     12.01 o 
 -18   4   7       16.20       21.10      5.36 o 
 -16   4   7     3025.27     3039.78     49.36 o 
 -14   4   7     1983.90     2046.65     34.34 o 
 -12   4   7     2268.90     2158.00     34.72 o 
 -10   4   7     6093.10     6301.15     71.97 o 
  -8   4   7     2047.09     2198.32     45.45 o 
  -6   4   7      181.67      133.25      9.57 o 
  -4   4   7      895.42      932.33     25.88 o 
  -2   4   7     1069.03     1106.77     27.89 o 
   0   4   7     3507.99     3671.75     51.87 o 
   2   4   7       76.34       84.55     10.38 o 
   4   4   7        7.37       29.84     11.78 o 
   6   4   7     2874.18     2940.89     86.32 o 
   8   4   7      121.79      125.74     17.58 o 
  10   4   7     2145.89     2090.87     36.78 o 
 -23   5   7      995.27      912.20     30.08 o 
 -21   5   7     1562.73     1519.84     31.72 o 
 -19   5   7      661.00      666.98     18.57 o 
 -17   5   7      511.72      545.63     21.16 o 
 -15   5   7       10.76       17.90      7.01 o 
 -13   5   7     3238.92     3451.64     67.04 o 
 -11   5   7      849.37      820.09     21.43 o 
  -9   5   7     1588.60     1573.83     34.97 o 
  -7   5   7     4404.48     4599.52     67.32 o 
  -5   5   7     1134.07     1118.04     27.44 o 
  -3   5   7     1818.43     1852.57     36.04 o 
  -1   5   7      630.63      586.36     20.87 o 
   1   5   7     6777.29     6697.23    196.36 o 
   3   5   7      313.32      384.07     31.07 o 
   5   5   7     1204.25      987.15     49.73 o 
   7   5   7     2572.99     2686.24     77.83 o 
   9   5   7      280.01      326.98     16.54 o 
  11   5   7     1565.17     1517.31     40.53 o 
 -22   6   7     3426.29     3006.47     61.07 o 
 -20   6   7      341.70      378.92     14.83 o 
 -18   6   7      778.27      806.89     20.23 o 
 -16   6   7     5820.86     5909.10     72.85 o 
 -14   6   7      437.81      459.81     24.72 o 
 -12   6   7     2355.86     2380.21     43.09 o 
 -10   6   7     2623.22     2655.39     46.16 o 
  -8   6   7     4647.12     5041.29     71.24 o 
  -6   6   7     3265.13     3305.72     47.67 o 
  -4   6   7      493.97      517.79     19.37 o 
  -2   6   7     1639.62     1709.21     35.44 o 
   0   6   7     3596.90     3744.37     58.42 o 
   2   6   7       85.70       67.89     14.00 o 
   4   6   7     6094.19     6492.57    124.05 o 
   6   6   7      410.44      378.05     29.64 o 
   8   6   7      244.04      212.20     14.30 o 
  10   6   7      548.11      573.98     18.18 o 
 -23   7   7      706.31      627.39     21.92 o 
 -21   7   7       37.32       35.57      8.54 o 
 -19   7   7       33.55       24.76      4.80 o 
 -17   7   7     1876.87     1949.52     36.68 o 
 -15   7   7     2457.12     2475.60     55.60 o 
 -13   7   7      839.95      882.85     33.67 o 
 -11   7   7        1.56        0.74      4.57 o 
  -9   7   7      317.78      358.94     17.57 o 
  -7   7   7        3.53        5.42      3.90 o 
  -5   7   7      556.95      498.05     18.99 o 
  -3   7   7     3366.22     3466.70     49.90 o 
  -1   7   7      125.41       76.33      8.09 o 
   1   7   7     2837.10     2998.21     58.67 o 
   3   7   7      328.64      296.71     26.61 o 
   5   7   7       34.45       22.03      9.62 o 
   7   7   7      649.15      642.35     30.63 o 
   9   7   7       61.19       97.37      8.66 o 
 -22   8   7     4181.15     3713.06     59.07 o 
 -20   8   7       66.71       70.92     12.31 o 
 -18   8   7      273.95      286.17     17.78 o 
 -16   8   7      143.29      142.61     13.25 o 
 -14   8   7      441.63      952.52     57.29 o 
 -12   8   7     6571.67     6768.16    161.75 o 
 -10   8   7     3510.23     3573.82    124.67 o 
  -8   8   7     3214.37     3263.72    107.10 o 
  -6   8   7     7025.05     7338.88     72.02 o 
  -4   8   7       48.69       38.15      6.13 o 
  -2   8   7     2324.59     2264.67     49.23 o 
   0   8   7     3253.59     3306.49     60.52 o 
   2   8   7       82.52       62.42     10.09 o 
   4   8   7     2201.49     2063.25     46.63 o 
   6   8   7     2623.98     2791.51     50.46 o 
   8   8   7     1824.19     1858.64     35.91 o 
 -21   9   7        8.66        9.46      5.04 o 
 -19   9   7        1.07        4.24      6.73 o 
 -17   9   7      956.99      990.69     49.17 o 
 -15   9   7      350.43      345.49     19.76 o 
 -13   9   7     1572.34     1718.98     79.01 o 
 -11   9   7      116.69      110.71     26.05 o 
  -9   9   7     2443.05     2650.51    112.29 o 
  -7   9   7      166.37      134.96     15.70 o 
  -5   9   7     5296.22     5586.94    112.69 o 
  -3   9   7       23.54       15.62      4.49 o 
  -1   9   7      460.15      500.38     19.19 o 
   1   9   7      463.10      469.68     22.49 o 
   3   9   7      287.33      349.19     19.05 o 
   5   9   7      121.62      123.06     11.14 o 
   7   9   7      721.44      735.33     22.66 o 
   9   9   7      213.31      241.84     15.21 o 
 -20  10   7      762.38      734.65     29.20 o 
 -18  10   7     1935.90     1916.65     59.09 o 
 -16  10   7      742.49      708.01     27.54 o 
 -14  10   7     1018.36     1026.56     57.73 o 
 -12  10   7     1772.27     1895.52     85.03 o 
 -10  10   7     1295.76     1379.80     78.14 o 
  -8  10   7      913.66      985.10     71.16 o 
  -6  10   7     2508.92     2516.24     74.60 o 
  -4  10   7       25.63       20.52      6.51 o 
  -2  10   7       12.32       10.78      5.03 o 
   0  10   7     8152.98     8139.54    132.36 o 
   2  10   7      324.36      293.47     33.00 o 
   4  10   7     4423.47     4534.28     73.16 o 
   6  10   7      322.47      308.11     14.31 o 
   8  10   7      921.89      911.17     30.01 o 
 -19  11   7       19.56       28.19      7.32 o 
 -17  11   7       69.04       71.63     12.89 o 
 -15  11   7      133.06      144.44     21.11 o 
 -13  11   7      811.78      848.20     52.78 o 
 -11  11   7        9.68       16.87     15.39 o 
  -9  11   7     1194.89     1302.12     76.90 o 
  -7  11   7      604.65      654.27     58.27 o 
  -5  11   7      122.79       89.43     14.96 o 
  -3  11   7       25.88       45.72      8.50 o 
  -1  11   7      102.09       88.85     14.50 o 
   1  11   7      383.20      364.84     26.98 o 
   3  11   7       11.23       38.32      9.86 o 
   5  11   7       22.55       17.88      6.87 o 
   7  11   7      628.44      740.81     27.01 o 
 -18  12   7       24.93       26.79      7.31 o 
 -16  12   7     1141.81     1034.99     28.49 o 
 -14  12   7     2797.84     2695.65     80.30 o 
 -12  12   7     1023.42     1068.89     57.86 o 
 -10  12   7      122.92      125.48     25.60 o 
  -8  12   7      916.94      899.80     63.70 o 
  -6  12   7     1053.45     1074.62     72.68 o 
  -4  12   7      345.09      325.38     24.98 o 
  -2  12   7        9.45       19.21      7.85 o 
   0  12   7     1021.07      901.26     39.61 o 
   2  12   7      576.84      498.68     28.06 o 
   4  12   7       17.51        9.95      5.53 o 
   6  12   7       63.17       64.93      8.23 o 
 -17  13   7        6.88       11.01      4.92 o 
 -15  13   7     1051.94      989.60     42.28 o 
 -13  13   7      900.73      887.74     44.45 o 
 -11  13   7      156.94      180.79     24.44 o 
  -9  13   7      278.39      231.08     30.40 o 
  -7  13   7      205.56      151.27     26.77 o 
  -5  13   7     1855.65     1683.27     83.71 o 
  -3  13   7     1894.57     1721.28     84.76 o 
  -1  13   7       23.82       22.62      7.15 o 
   1  13   7      713.99      702.48     30.43 o 
   3  13   7       72.77       52.51      8.37 o 
   5  13   7        6.97       19.32      4.65 o 
 -14  14   7       10.39        8.04      9.89 o 
 -12  14   7      100.89      104.78      8.78 o 
 -10  14   7      640.76      662.84     40.07 o 
  -8  14   7      522.77      543.77     40.10 o 
  -6  14   7       72.30       73.29     18.18 o 
  -4  14   7       12.66       14.90     12.02 o 
  -2  14   7       16.43       12.36     12.50 o 
   0  14   7      613.50      501.33     38.57 o 
   2  14   7      175.10      151.06     12.65 o 
 -13  15   7       18.54       18.88      4.22 o 
 -11  15   7        0.03       -0.34      3.33 o 
  -9  15   7     1282.30     1276.03     47.62 o 
  -7  15   7        2.20        1.94      7.88 o 
  -5  15   7     2399.43     2173.00     69.12 o 
  -3  15   7        5.48       -0.20      8.79 o 
  -1  15   7       24.22       41.37      5.65 o 
   1  15   7        0.22        0.06      6.55 o 
 -10  16   7        0.96        5.07      3.11 o 
  -8  16   7        6.08        8.61      3.32 o 
  -6  16   7       32.67       37.41      5.74 o 
  -4  16   7        3.18        5.15      3.06 o 
  -2  16   7      221.90      179.46     10.32 o 
 -22   0   8      341.76      381.83     25.39 o 
 -20   0   8       83.43       84.45     10.64 o 
 -18   0   8    10112.59    10097.38    155.91 o 
 -16   0   8     1474.21     1514.01     60.32 o 
 -14   0   8      900.24      824.38     29.73 o 
 -12   0   8      137.51      101.03     10.51 o 
 -10   0   8     5071.77     4808.00    106.82 o 
  -8   0   8      234.88      196.65     22.22 o 
  -6   0   8    11673.18    12200.15    106.90 o 
  -4   0   8     1289.73     1242.21     42.85 o 
  -2   0   8    19211.24    19819.53    221.04 o 
   0   0   8      403.75      389.83     32.69 o 
   2   0   8      485.09      535.81     38.20 o 
   4   0   8     2124.93     2086.71     73.21 o 
   6   0   8       16.12       33.97     11.07 o 
   8   0   8       70.41       34.00      8.88 o 
 -23   1   8      471.24      403.96     16.21 o 
 -21   1   8     2816.36     2814.43     42.36 o 
 -19   1   8      400.27      415.01     22.03 o 
 -17   1   8      399.65      441.75     23.53 o 
 -15   1   8      867.26      864.33     23.46 o 
 -13   1   8     1144.58     1127.85     26.47 o 
 -11   1   8       25.34       58.17      7.39 o 
  -9   1   8      712.71      733.83     29.54 o 
  -7   1   8      234.04      232.21     12.88 o 
  -5   1   8     2458.06     2564.89     36.67 o 
  -3   1   8       88.38      100.53      9.37 o 
  -1   1   8      451.88      452.05     19.19 o 
   1   1   8      199.93      213.16     13.63 o 
   3   1   8      734.99      720.16     34.77 o 
   5   1   8     1932.61     1793.68     46.62 o 
   7   1   8        2.33       -0.16      5.16 o 
   9   1   8      279.66      351.62     21.41 o 
 -22   2   8     2497.51     2390.25     40.87 o 
 -20   2   8        7.30       14.53      3.90 o 
 -18   2   8      767.70      835.17     24.59 o 
 -16   2   8      811.69      796.10     24.65 o 
 -14   2   8     1204.39     1216.86     26.88 o 
 -12   2   8     5518.75     5204.30     61.57 o 
 -10   2   8     3088.52     2968.60     70.36 o 
  -8   2   8      982.41     1061.08     27.03 o 
  -6   2   8      452.99      481.05     16.27 o 
  -4   2   8     1396.06     1434.47     28.11 o 
  -2   2   8      915.54      916.29     26.84 o 
   0   2   8     7473.21     7703.30    125.22 o 
   2   2   8       37.31       28.63      7.59 o 
   4   2   8       53.89       57.82      7.33 o 
   6   2   8       20.28       25.61      6.00 o 
   8   2   8        0.91        9.87      6.91 o 
 -23   3   8      334.48      257.66     16.81 o 
 -21   3   8      446.83      449.68     13.67 o 
 -19   3   8      130.85      152.07      9.44 o 
 -17   3   8      418.50      441.87     18.54 o 
 -15   3   8      956.76      990.13     31.23 o 
 -13   3   8     2785.43     2689.99     35.01 o 
 -11   3   8      124.16       92.80     10.07 o 
  -9   3   8      352.26      332.86     14.05 o 
  -7   3   8       69.02       58.10      7.20 o 
  -5   3   8      167.66      171.68     13.55 o 
  -3   3   8     3325.50     3371.11     43.66 o 
  -1   3   8     5088.97     5215.55     64.00 o 
   1   3   8       49.21       40.44      6.67 o 
   3   3   8      317.25      305.19     15.63 o 
   5   3   8      964.17      977.69     32.50 o 
   7   3   8      126.05      132.27     17.13 o 
   9   3   8      708.57      808.28     31.84 o 
 -22   4   8       17.16       14.31      3.46 o 
 -20   4   8       10.54       18.66      4.19 o 
 -18   4   8     1302.28     1336.90     27.02 o 
 -16   4   8      670.26      703.30     23.34 o 
 -14   4   8     3878.08     3768.87     54.01 o 
 -12   4   8      271.41      318.03     17.02 o 
 -10   4   8      308.89      289.92     13.33 o 
  -8   4   8       25.64       14.67      4.03 o 
  -6   4   8      656.63      713.44     19.88 o 
  -4   4   8     6470.23     6632.60     71.57 o 
  -2   4   8      125.28      115.40     13.04 o 
   0   4   8     2065.97     2031.70     50.73 o 
   2   4   8       39.17       73.12     10.41 o 
   4   4   8       45.63       37.61     11.20 o 
   6   4   8     2237.22     2147.15     45.10 o 
   8   4   8      351.30      495.11     27.88 o 
 -23   5   8        7.20       14.89      4.67 o 
 -21   5   8     1301.88     1261.32     20.64 o 
 -19   5   8     5839.41     5899.89     52.44 o 
 -17   5   8      391.17      369.32     21.01 o 
 -15   5   8      768.29      702.79     23.05 o 
 -13   5   8      429.13      737.83    215.85 o 
 -11   5   8       80.22       86.33     11.55 o 
  -9   5   8     4367.89     4268.82     60.16 o 
  -7   5   8     1535.70     1641.93     35.54 o 
  -5   5   8     1085.65     1148.55     30.02 o 
  -3   5   8       82.49      105.83     12.50 o 
  -1   5   8      437.17      465.38     24.49 o 
   1   5   8        5.99       17.62      6.75 o 
   3   5   8     2337.99     2615.25     55.80 o 
   5   5   8       20.65       32.53      7.31 o 
   7   5   8        1.82        0.12      5.56 o 
   9   5   8      206.20      161.38     13.08 o 
 -22   6   8      354.39      255.60     16.55 o 
 -20   6   8     2139.92     2311.75     28.44 o 
 -18   6   8      401.75      434.76     17.01 o 
 -16   6   8       43.36       56.32      7.48 o 
 -14   6   8        2.05        6.70      5.52 o 
 -12   6   8     1912.70     1805.36     50.00 o 
 -10   6   8    12066.25    12379.09    203.16 o 
  -8   6   8     1641.55     1675.61     38.81 o 
  -6   6   8     2028.04     2061.37     49.65 o 
  -4   6   8        0.85       14.68      6.29 o 
  -2   6   8       47.39       88.39     11.49 o 
   0   6   8     4670.12     4340.31     73.09 o 
   2   6   8     3147.82     3189.02     61.33 o 
   4   6   8      571.38      682.13     27.16 o 
   6   6   8      196.98      170.20     14.60 o 
   8   6   8       21.99       27.65      5.45 o 
 -21   7   8       93.84      134.40     13.57 o 
 -19   7   8     2685.20     2521.98     43.55 o 
 -17   7   8        2.45       13.60     13.46 o 
 -15   7   8     1042.23     1044.76     56.23 o 
 -13   7   8     4391.06     4489.14     76.07 o 
 -11   7   8        8.15       17.81     11.30 o 
  -9   7   8     2453.21     2684.67     68.42 o 
  -7   7   8      674.10      645.34     25.08 o 
  -5   7   8      890.14      838.63     31.65 o 
  -3   7   8     3111.71     3168.27     61.24 o 
  -1   7   8      360.06      288.09     19.01 o 
   1   7   8      656.04      659.08     27.97 o 
   3   7   8        3.41        8.81      5.47 o 
   5   7   8      671.59      739.16     25.63 o 
   7   7   8      129.90      112.19      8.78 o 
 -22   8   8       12.32       12.60      4.13 o 
 -20   8   8      175.32      177.78     16.57 o 
 -18   8   8     2020.76     2149.82     41.83 o 
 -16   8   8      140.30      151.20     13.48 o 
 -14   8   8      359.50      413.22     37.77 o 
 -12   8   8      142.02      176.63     15.55 o 
 -10   8   8      180.23      183.73     16.45 o 
  -8   8   8     2929.58     2944.66     64.71 o 
  -6   8   8       46.08       37.87      7.50 o 
  -4   8   8     9478.64     9647.36    104.78 o 
  -2   8   8      229.36      203.07     15.87 o 
   0   8   8      540.24      716.38     28.24 o 
   2   8   8       87.72      105.17     11.20 o 
   4   8   8     1054.20      895.82     27.89 o 
   6   8   8     3132.01     3160.19     44.56 o 
 -21   9   8       62.66       69.18      8.34 o 
 -19   9   8     4682.17     4723.42     84.33 o 
 -17   9   8     1684.76     1821.25     40.58 o 
 -15   9   8      968.58      957.81     35.28 o 
 -13   9   8       57.53       53.68     19.10 o 
 -11   9   8     1639.83     1874.06     86.70 o 
  -9   9   8      251.35      275.31     38.60 o 
  -7   9   8      930.51      814.08     37.43 o 
  -5   9   8     1890.56     1927.59     44.97 o 
  -3   9   8     1125.19     1134.68     34.66 o 
  -1   9   8      812.74      742.74     27.72 o 
   1   9   8       27.40       15.93      5.45 o 
   3   9   8     1136.73     1155.35     30.64 o 
   5   9   8        4.44        8.78      3.98 o 
   7   9   8       44.23       44.46      6.58 o 
 -20  10   8      836.81      827.61     27.87 o 
 -18  10   8       42.67       68.84     11.78 o 
 -16  10   8     2823.95     2848.51     78.82 o 
 -14  10   8      798.80      810.99     31.24 o 
 -12  10   8     2337.97     2511.04     94.06 o 
 -10  10   8      372.10      379.05     41.63 o 
  -8  10   8      590.57      567.96     54.20 o 
  -6  10   8     4174.34     4384.06    148.64 o 
  -4  10   8      600.34      637.76     37.72 o 
  -2  10   8      458.22      361.63     18.28 o 
   0  10   8     4155.46     3927.39     58.66 o 
   2  10   8     3101.53     2964.76     63.24 o 
   4  10   8     2714.84     2979.04     98.83 o 
   6  10   8     2236.60     2374.79     44.91 o 
 -19  11   8        1.73        4.07      4.08 o 
 -17  11   8       87.77      111.34     14.28 o 
 -15  11   8       76.45       76.51     15.55 o 
 -13  11   8      493.73      510.60     39.10 o 
 -11  11   8     6069.70     6492.92    149.54 o 
  -9  11   8      232.45      284.87     36.68 o 
  -7  11   8      540.90      549.95     51.42 o 
  -5  11   8       27.99       27.97     20.47 o 
  -3  11   8       46.42       62.07     12.31 o 
  -1  11   8      157.06      161.57     17.76 o 
   1  11   8       74.01       93.02     13.21 o 
   3  11   8      758.93      940.46     34.66 o 
   5  11   8       52.17       96.42      9.32 o 
 -18  12   8      517.72      532.69     21.84 o 
 -16  12   8      744.17      841.45     35.54 o 
 -14  12   8       12.32        9.54      8.55 o 
 -12  12   8     2841.89     3020.30     88.84 o 
 -10  12   8     4597.24     4674.26    121.82 o 
  -8  12   8     1885.87     2012.32     86.31 o 
  -6  12   8      988.39     1086.51     67.31 o 
  -4  12   8     5739.95     5918.33    155.47 o 
  -2  12   8      220.75      197.19     17.93 o 
   0  12   8     1804.57     2036.34     52.75 o 
   2  12   8      348.47      334.24     19.43 o 
 -15  13   8     1026.74      895.10     47.67 o 
 -13  13   8       64.64       89.94     14.53 o 
 -11  13   8        9.97        6.83      9.69 o 
  -9  13   8     3375.67     3447.96     97.25 o 
  -7  13   8        5.47       -1.30     14.59 o 
  -5  13   8     2314.72     2290.97     87.19 o 
  -3  13   8      868.52      897.23     54.68 o 
  -1  13   8     1026.08      991.02     54.35 o 
   1  13   8       17.65       24.79     12.68 o 
 -14  14   8      891.01      720.57     45.88 o 
 -12  14   8      410.59      335.44     33.19 o 
 -10  14   8     4434.37     4625.88     91.98 o 
  -8  14   8       77.96       74.92     15.54 o 
  -6  14   8      916.75      896.91     46.27 o 
  -4  14   8      739.61      672.25     40.81 o 
  -2  14   8       38.30       40.32     11.78 o 
   0  14   8     4413.44     3978.40     81.73 o 
 -11  15   8     3375.89     3121.54     53.69 o 
  -9  15   8     2112.42     2013.82     60.69 o 
  -7  15   8      572.95      552.02     28.43 o 
  -5  15   8      223.72      217.84     18.64 o 
  -3  15   8      292.23      233.26     18.06 o 
 -23   1   9      629.74      655.71     18.66 o 
 -21   1   9      790.34      787.60     21.02 o 
 -19   1   9      451.77      476.40     22.29 o 
 -17   1   9      762.22      782.37     29.84 o 
 -15   1   9      250.53      252.75     12.82 o 
 -13   1   9      121.12      134.73     14.43 o 
 -11   1   9     4713.95     4553.47     77.05 o 
  -9   1   9     1814.92     1908.75     50.08 o 
  -7   1   9    10095.53    10432.27    116.30 o 
  -5   1   9     2448.15     2489.38     57.43 o 
  -3   1   9      130.31      125.51     10.88 o 
  -1   1   9     6086.84     6232.61     90.88 o 
   1   1   9     1044.65     1139.61     38.38 o 
   3   1   9     4633.84     4683.04    115.53 o 
   5   1   9     5659.33     5782.17    151.87 o 
   7   1   9      579.57      604.22     25.16 o 
 -22   2   9       78.35       60.50      6.75 o 
 -20   2   9      293.70      280.56     11.66 o 
 -18   2   9      513.47      509.45     23.55 o 
 -16   2   9      504.39      484.02     23.69 o 
 -14   2   9      443.94      469.62     19.69 o 
 -12   2   9      661.02      701.60     30.39 o 
 -10   2   9      650.42      670.75     29.48 o 
  -8   2   9      235.96      228.61     17.93 o 
  -6   2   9        8.65       20.13     11.87 o 
  -4   2   9     2780.14     2842.48     48.91 o 
  -2   2   9      938.88      993.52     28.88 o 
   0   2   9      105.85      119.50     10.39 o 
   2   2   9      190.88      186.56     15.25 o 
   4   2   9      360.56      396.10     19.29 o 
   6   2   9      519.51      494.11     27.45 o 
 -23   3   9      184.47      189.12      9.06 o 
 -21   3   9       73.05       74.91      5.40 o 
 -19   3   9        0.15        6.36      3.88 o 
 -17   3   9     2668.42     2652.11     41.73 o 
 -15   3   9      312.31      333.93     15.83 o 
 -13   3   9      465.78      441.34     19.54 o 
 -11   3   9     2246.54     2279.61     53.48 o 
  -9   3   9      176.99      181.74     15.67 o 
  -7   3   9     3311.70     3379.71    105.93 o 
  -5   3   9     3435.68     3449.16     53.41 o 
  -3   3   9     4583.02     4554.79     61.50 o 
  -1   3   9     4411.19     4698.90     61.20 o 
   1   3   9     1336.53     1161.30     29.34 o 
   3   3   9     3702.81     3714.32     60.58 o 
   5   3   9     3500.78     3578.02     79.27 o 
   7   3   9     1413.27     1689.86     42.13 o 
 -22   4   9       36.61       22.80      3.11 o 
 -20   4   9       69.39       67.20      5.55 o 
 -18   4   9       24.24       23.56      4.98 o 
 -16   4   9      271.13      246.79     13.25 o 
 -14   4   9      703.53      674.35     29.32 o 
 -12   4   9     1479.97     1472.57     35.35 o 
 -10   4   9      172.72      193.89     13.74 o 
  -8   4   9      368.05      354.61     24.29 o 
  -6   4   9       98.74      103.06      9.02 o 
  -4   4   9     2165.23     2163.62     53.15 o 
  -2   4   9     1644.58     1494.15     60.91 o 
   0   4   9       69.60      113.48     12.28 o 
   2   4   9      359.10      336.53     22.74 o 
   4   4   9       51.34       81.16      9.00 o 
   6   4   9      383.97      462.91     25.09 o 
 -21   5   9      157.54      173.14      7.05 o 
 -19   5   9       59.64       56.59      6.28 o 
 -17   5   9       44.85       32.54      7.12 o 
 -15   5   9      103.71       90.05     11.24 o 
 -13   5   9      113.86      120.47     13.60 o 
 -11   5   9      644.55      617.99     22.87 o 
  -9   5   9      275.50      280.28     21.34 o 
  -7   5   9      869.13      881.12     37.41 o 
  -5   5   9     1688.63     1885.48     49.29 o 
  -3   5   9     1580.49     1661.69     46.28 o 
  -1   5   9       24.54       23.37      7.49 o 
   1   5   9      134.83      153.57     13.81 o 
   3   5   9      381.21      444.84     20.70 o 
   5   5   9     1231.74     1147.62     61.87 o 
 -20   6   9     2504.31     2334.97     29.02 o 
 -18   6   9       76.78       73.40      7.05 o 
 -16   6   9     1479.15     1495.93     40.18 o 
 -14   6   9     5816.36     5835.94     83.99 o 
 -12   6   9      380.62      395.10     24.77 o 
 -10   6   9     2006.07     2019.56     55.75 o 
  -8   6   9      872.74      867.33     37.07 o 
  -6   6   9     1532.87     1495.87     38.48 o 
  -4   6   9     1585.84     1660.57     45.63 o 
  -2   6   9     1656.54     1668.13     45.04 o 
   0   6   9     1118.66     1067.39     34.82 o 
   2   6   9     3541.08     3764.13     64.97 o 
   4   6   9      742.83      760.39     32.58 o 
   6   6   9      854.11      815.51     28.17 o 
 -21   7   9     1437.72     1256.31     33.22 o 
 -19   7   9      337.44      322.75     15.07 o 
 -17   7   9       12.00       10.06      5.05 o 
 -15   7   9      999.51     1000.01     50.99 o 
 -13   7   9     1174.86     1246.89     38.95 o 
 -11   7   9       13.53       18.72      8.65 o 
  -9   7   9      285.06      281.99     21.02 o 
  -7   7   9      303.29      314.93     22.63 o 
  -5   7   9     1094.45     1062.95     35.89 o 
  -3   7   9      120.40       95.52     11.59 o 
  -1   7   9      241.22      304.54     18.54 o 
   1   7   9      600.66      498.02     22.14 o 
   3   7   9      596.43      604.66     21.69 o 
   5   7   9     1285.59     1457.46     26.80 o 
 -20   8   9     1474.40     1291.33     45.44 o 
 -18   8   9     1018.50      972.53     26.13 o 
 -16   8   9      473.72      437.08     20.54 o 
 -14   8   9     1705.10     1735.40     69.90 o 
 -12   8   9        5.27       12.34      7.82 o 
 -10   8   9     1282.12     1307.02     41.13 o 
  -8   8   9     2769.76     2884.49     73.21 o 
  -6   8   9      544.48      588.05     29.55 o 
  -4   8   9     2548.37     2613.73     53.25 o 
  -2   8   9       10.64        7.40      4.86 o 
   0   8   9      850.31      877.47     28.55 o 
   2   8   9     2609.85     2575.64     43.92 o 
   4   8   9       90.96       90.07      7.35 o 
 -19   9   9     1214.84     1028.98     34.53 o 
 -17   9   9       11.45        8.97      4.05 o 
 -15   9   9     2476.19     2498.41     47.41 o 
 -13   9   9      605.71      581.00     42.45 o 
 -11   9   9     2165.65     2251.43     88.75 o 
  -9   9   9      927.61      864.92     68.42 o 
  -7   9   9      596.63      594.67     35.18 o 
  -5   9   9       27.02       21.09     13.61 o 
  -3   9   9      376.69      363.47     18.61 o 
  -1   9   9      132.82      114.67     12.14 o 
   1   9   9      693.79      717.48     22.73 o 
   3   9   9       14.51       26.78      4.60 o 
 -18  10   9      176.91      139.12     13.83 o 
 -16  10   9      399.12      384.84     15.71 o 
 -14  10   9        4.24       -2.41      4.62 o 
 -12  10   9       39.66       56.44     15.46 o 
 -10  10   9     1698.48     1749.42     78.36 o 
  -8  10   9        2.90       -6.71     15.02 o 
  -6  10   9       86.74       98.24     25.51 o 
  -4  10   9      651.38      661.47     54.37 o 
  -2  10   9     1505.97     1446.53     31.84 o 
   0  10   9      691.94      657.38     22.61 o 
   2  10   9     2134.49     2178.15     49.17 o 
 -17  11   9      414.83      391.58     21.64 o 
 -15  11   9      233.20      225.16     20.43 o 
 -13  11   9      229.04      226.58     23.68 o 
 -11  11   9        0.19        8.83     11.27 o 
  -9  11   9       61.31       75.09     19.57 o 
  -7  11   9      554.92      642.13     48.71 o 
  -5  11   9      448.48      402.21     40.38 o 
  -3  11   9     1607.97     1615.12     76.05 o 
  -1  11   9        0.10       14.34     12.04 o 
   1  11   9     1881.36     2085.50     69.02 o 
 -16  12   9      107.94       78.37      9.77 o 
 -14  12   9     1012.69      977.20     38.83 o 
 -12  12   9      116.79      142.20     18.25 o 
 -10  12   9      430.11      439.85     33.87 o 
  -8  12   9      181.95      211.98     25.79 o 
  -6  12   9       38.69       40.00     15.48 o 
  -4  12   9     2278.76     2238.67     80.47 o 
  -2  12   9      282.57      286.88     29.04 o 
   0  12   9     1484.55     1510.83     54.88 o 
 -13  13   9     2254.90     2127.97     51.43 o 
 -11  13   9     1352.09     1377.50     47.66 o 
  -9  13   9      210.00      206.90     21.56 o 
  -7  13   9      663.57      681.06     38.87 o 
  -5  13   9        0.85       11.56      9.38 o 
  -3  13   9      555.28      585.79     34.32 o 
 -10  14   9       13.07        9.66      5.68 o 
  -8  14   9       30.83       20.79      7.64 o 
  -6  14   9      217.30      178.73     16.39 o 
 -22   0  10     3670.49     3522.83     61.17 o 
 -20   0  10     2275.23     2434.95     48.25 o 
 -18   0  10      231.71      247.48     21.92 o 
 -16   0  10      755.25      760.11     39.57 o 
 -14   0  10       65.14       55.80      9.24 o 
 -12   0  10      686.11      732.71     44.18 o 
 -10   0  10     2619.37     2535.06     81.57 o 
  -8   0  10    10715.52    10948.25    170.61 o 
  -6   0  10     1255.68     1372.71     60.83 o 
  -4   0  10     6354.40     5933.01    125.24 o 
  -2   0  10      202.82      208.58     23.83 o 
   0   0  10     2067.55     2172.60     68.67 o 
   2   0  10        1.03       21.88      7.98 o 
   4   0  10     1206.12     1165.14     34.10 o 
 -23   1  10      203.32      151.09      7.61 o 
 -21   1  10       27.95       32.75      4.46 o 
 -19   1  10      862.98      895.73     27.44 o 
 -17   1  10       47.64       48.82      8.09 o 
 -15   1  10      310.08      286.82     12.96 o 
 -13   1  10      440.18      413.87     18.29 o 
 -11   1  10     3050.44     3155.95     63.87 o 
  -9   1  10       83.94      129.02     14.23 o 
  -7   1  10       99.13       60.55     13.67 o 
  -5   1  10     2444.28     2696.67     59.60 o 
  -3   1  10       81.84      122.50     13.24 o 
  -1   1  10     1176.96     1259.21     38.42 o 
   1   1  10       95.99       94.52     10.47 o 
   3   1  10      760.31      790.87     27.35 o 
 -22   2  10     1011.62     1020.30     22.13 o 
 -20   2  10      269.06      261.16     14.36 o 
 -18   2  10      467.30      490.12     20.95 o 
 -16   2  10     2741.77     2723.46     51.22 o 
 -14   2  10     1952.73     1920.49     37.41 o 
 -12   2  10     2820.05     2856.53     56.63 o 
 -10   2  10     3776.13     3822.61     92.39 o 
  -8   2  10       10.40       10.96      6.51 o 
  -6   2  10     1768.26     1978.34     50.38 o 
  -4   2  10      626.81      771.69     31.30 o 
  -2   2  10     1325.70     1382.41     40.23 o 
   0   2  10      773.87      778.60     28.16 o 
   2   2  10        3.96       23.67      9.52 o 
   4   2  10     1583.43     1599.86     43.09 o 
 -21   3  10      767.52      674.78     16.12 o 
 -19   3  10       24.06       31.53      6.18 o 
 -17   3  10      532.11      544.13     21.86 o 
 -15   3  10      775.60      763.56     27.04 o 
 -13   3  10     2558.91     2585.41     55.35 o 
 -11   3  10      865.75      870.51     32.65 o 
  -9   3  10       60.03       56.95     13.14 o 
  -7   3  10     5792.48     5706.17     83.30 o 
  -5   3  10      256.58      346.23     20.77 o 
  -3   3  10     2796.11     2955.96     57.36 o 
  -1   3  10        0.09        0.40      8.69 o 
   1   3  10      157.00      172.71     19.62 o 
   3   3  10       27.12       50.50     10.22 o 
 -20   4  10     2538.07     2585.63     32.53 o 
 -18   4  10      244.44      296.66     23.29 o 
 -16   4  10      956.42      922.50     43.32 o 
 -14   4  10      177.35      205.90     22.36 o 
 -12   4  10      685.30      695.90     27.96 o 
 -10   4  10     2274.07     2266.36     50.53 o 
  -8   4  10      405.93      368.96     20.74 o 
  -6   4  10     2721.31     2871.75     85.87 o 
  -4   4  10      271.46      256.56     26.38 o 
  -2   4  10      533.30      516.62     29.19 o 
   0   4  10     4048.76     4215.37    171.42 o 
   2   4  10       57.90       99.55     13.66 o 
   4   4  10      820.10      762.44     28.10 o 
 -21   5  10       66.74       70.99      8.72 o 
 -19   5  10     2704.35     2706.40     62.80 o 
 -17   5  10      980.46      869.01     36.02 o 
 -15   5  10     1023.91      998.90     30.83 o 
 -13   5  10      556.34      527.99     24.52 o 
 -11   5  10     1831.72     1851.96     47.52 o 
  -9   5  10     3252.75     3274.69     65.27 o 
  -7   5  10     1014.30     1042.16     50.75 o 
  -5   5  10       76.95      139.52     19.61 o 
  -3   5  10       16.12        4.70      7.46 o 
  -1   5  10      122.83      120.29     11.53 o 
   1   5  10        6.29       10.92      6.92 o 
   3   5  10      916.58     1050.41     35.36 o 
 -20   6  10       28.45       34.34      9.01 o 
 -18   6  10       82.92       86.71      8.08 o 
 -16   6  10     4524.12     4416.03    223.85 o 
 -14   6  10      301.00      329.00     18.64 o 
 -12   6  10     3871.72     3829.14     65.83 o 
 -10   6  10       20.55       12.74      7.15 o 
  -8   6  10     1089.84     1144.52     39.15 o 
  -6   6  10     3643.58     3566.89     69.17 o 
  -4   6  10      878.61      906.88     34.63 o 
  -2   6  10     2622.53     2817.11     62.90 o 
   0   6  10       22.10       24.50      5.67 o 
   2   6  10      943.68     1037.54     35.72 o 
 -19   7  10       39.95       52.34      6.04 o 
 -17   7  10      627.71      674.39     26.31 o 
 -15   7  10      317.57      313.89     25.28 o 
 -13   7  10     1850.64     1943.65     44.54 o 
 -11   7  10     1376.80     1304.49     38.37 o 
  -9   7  10       47.35       52.95      9.52 o 
  -7   7  10        6.91        3.61      6.07 o 
  -5   7  10     1030.40     1124.41     37.57 o 
  -3   7  10     2830.86     2940.24     57.94 o 
  -1   7  10      107.21      137.48      9.78 o 
   1   7  10        9.77        4.68      4.92 o 
 -18   8  10      458.65      495.20     15.75 o 
 -16   8  10       11.67        6.90      4.43 o 
 -14   8  10        9.04       11.97      8.27 o 
 -12   8  10      100.22       87.38     16.23 o 
 -10   8  10     1199.70     1295.99     63.95 o 
  -8   8  10      307.20      344.05     28.14 o 
  -6   8  10        7.99       14.99      6.36 o 
  -4   8  10     1206.13     1185.77     37.81 o 
  -2   8  10     1876.22     1806.17     40.77 o 
   0   8  10       18.44       13.92      6.06 o 
 -17   9  10      239.87      246.85     16.57 o 
 -15   9  10       35.92       34.67      5.73 o 
 -13   9  10      302.31      275.18     25.04 o 
 -11   9  10     1375.77     1460.04     60.68 o 
  -9   9  10     3962.38     4045.19    168.09 o 
  -7   9  10      335.79      340.80     19.08 o 
  -5   9  10        2.22        5.51      4.33 o 
  -3   9  10        8.26       14.44      5.08 o 
  -1   9  10      217.86      194.43     16.41 o 
 -16  10  10      166.81      149.87     13.65 o 
 -14  10  10      142.04      123.56      9.13 o 
 -12  10  10     1506.93     1688.58     58.16 o 
 -10  10  10      457.82      548.63     37.09 o 
  -8  10  10     2777.27     2733.64     83.99 o 
  -6  10  10      384.14      379.62     33.58 o 
  -4  10  10      112.41      175.08     23.24 o 
  -2  10  10     2881.70     3263.35     81.13 o 
 -15  11  10      195.71      219.13     15.32 o 
 -13  11  10       13.33       11.70      6.87 o 
 -11  11  10        3.72       29.84     10.23 o 
  -9  11  10      220.12      154.97     19.85 o 
  -7  11  10      100.57      124.28     18.31 o 
  -5  11  10       36.93       62.46     14.12 o 
  -3  11  10     1699.75     1811.35     55.66 o 
 -12  12  10       39.58       23.87      6.93 o 
 -10  12  10       94.12      106.25     13.42 o 
  -8  12  10     1187.99     1248.93     44.48 o 
  -6  12  10      248.74      289.90     21.58 o 
 -21   1  11      131.32      135.33      8.03 o 
 -19   1  11       15.85       11.49      3.71 o 
 -17   1  11       82.54       68.63      7.79 o 
 -15   1  11       34.32       39.71      5.65 o 
 -13   1  11     2940.60     2976.74     43.34 o 
 -11   1  11     1873.43     1911.61     60.11 o 
  -9   1  11       67.56       48.53      8.93 o 
  -7   1  11      418.18      417.12     22.03 o 
  -5   1  11      774.02      793.56     29.09 o 
  -3   1  11     2103.03     2071.68     43.69 o 
  -1   1  11       74.97       59.97      7.31 o 
   1   1  11     3540.96     3564.37     58.64 o 
 -20   2  11       87.48       93.02      6.06 o 
 -18   2  11      276.30      246.75     12.54 o 
 -16   2  11        4.75        6.49      4.58 o 
 -14   2  11      668.88      634.18     20.44 o 
 -12   2  11       14.93       13.89      6.67 o 
 -10   2  11        7.34        3.47      5.31 o 
  -8   2  11     1209.32     1177.26     35.87 o 
  -6   2  11       51.49       27.27      6.77 o 
  -4   2  11      174.83      194.98     14.01 o 
  -2   2  11      316.91      332.85     16.06 o 
   0   2  11       17.74       17.13      6.72 o 
 -21   3  11       80.44       64.97      7.53 o 
 -19   3  11        3.69        5.67      3.37 o 
 -17   3  11       51.71       51.94     10.60 o 
 -15   3  11      128.20      115.85     11.31 o 
 -13   3  11     1326.06     1307.40     35.64 o 
 -11   3  11      200.37      204.87     15.13 o 
  -9   3  11     1130.06     1193.69     34.96 o 
  -7   3  11      137.85      115.84     11.46 o 
  -5   3  11      377.16      384.08     18.74 o 
  -3   3  11     1381.50     1444.64     52.33 o 
  -1   3  11       29.04       14.62      6.32 o 
   1   3  11     4076.34     4297.52     64.36 o 
 -20   4  11      422.98      414.22     13.35 o 
 -18   4  11     1719.95     1640.01     83.66 o 
 -16   4  11      719.46      694.62     33.45 o 
 -14   4  11     1259.76     1318.33     49.74 o 
 -12   4  11        6.38        8.53      7.87 o 
 -10   4  11      125.18      101.08     10.43 o 
  -8   4  11     2369.33     2444.74     71.95 o 
  -6   4  11       14.28       23.69      9.57 o 
  -4   4  11      976.86      938.16     42.34 o 
  -2   4  11      327.73      345.17     23.97 o 
   0   4  11      380.62      410.74     22.15 o 
 -19   5  11        7.68       10.54      3.09 o 
 -17   5  11       62.29       63.56     10.26 o 
 -15   5  11        4.93       15.60      7.14 o 
 -13   5  11       17.13       22.09      8.63 o 
 -11   5  11       64.84       65.32     12.71 o 
  -9   5  11     1005.86      983.65     43.74 o 
  -7   5  11       65.97       32.14      9.76 o 
  -5   5  11      704.30      792.99     37.90 o 
  -3   5  11      147.48      128.88     15.16 o 
  -1   5  11       86.16       77.17     10.59 o 
 -18   6  11      282.72      294.27     17.26 o 
 -16   6  11        4.23       -1.76      5.78 o 
 -14   6  11      146.46      121.16     13.94 o 
 -12   6  11     1712.07     1739.43     52.59 o 
 -10   6  11      720.59      745.64     35.62 o 
  -8   6  11       29.84       26.28      8.45 o 
  -6   6  11        3.87        3.79      5.83 o 
  -4   6  11       57.20       32.96      8.55 o 
  -2   6  11     1423.01     1344.39     39.57 o 
 -17   7  11       27.39       39.32      6.97 o 
 -15   7  11       21.64       25.31      4.72 o 
 -13   7  11      701.18      596.78     36.46 o 
 -11   7  11       64.07       72.41      7.98 o 
  -9   7  11      195.16      218.72     18.06 o 
  -7   7  11       94.63       95.15     12.03 o 
  -5   7  11       82.35       68.38     10.27 o 
  -3   7  11      467.61      486.11     22.55 o 
 -16   8  11       69.39       53.06      7.34 o 
 -14   8  11       10.11        8.85      3.65 o 
 -12   8  11      289.91      249.05     12.07 o 
 -10   8  11       30.39       31.18      5.92 o 
  -8   8  11      252.22      237.40     12.69 o 
  -6   8  11      714.53      566.64     18.27 o 
  -4   8  11       33.43       36.10      6.36 o 
 -15   9  11      268.70      232.48     13.08 o 
 -13   9  11     1581.17     1443.31     83.01 o 
 -11   9  11      149.47      184.38     16.14 o 
  -9   9  11       14.57       10.36      6.81 o 
  -7   9  11     1654.50     1471.37     43.38 o 
 -12  10  11      314.50      284.39     14.13 o 
 -16   0  12       48.66       40.40      6.61 o 
 -14   0  12     9007.33     8467.62     89.16 o 
 -12   0  12      271.80      271.91     21.30 o 
 -10   0  12      305.87      267.10     21.39 o 
  -8   0  12      508.52      562.49     29.79 o 
  -6   0  12      129.05       73.47     11.17 o 
  -4   0  12     1449.15     1213.35     34.53 o 
 -19   1  12        9.69       10.30      4.19 o 
 -17   1  12      741.42      725.74     25.27 o 
 -15   1  12      777.57      729.62     27.78 o 
 -13   1  12      205.76      185.46      9.56 o 
 -11   1  12     4347.95     4160.59     43.29 o 
  -9   1  12       44.14       54.85      7.46 o 
  -7   1  12        5.36        6.27      3.79 o 
  -5   1  12       14.24       22.70      4.66 o 
 -18   2  12     1544.44     1500.04     52.43 o 
 -16   2  12       38.36       58.29      8.64 o 
 -14   2  12      551.77      546.87     19.03 o 
 -12   2  12      840.30      806.56     19.23 o 
 -10   2  12      272.50      267.51     14.41 o 
  -8   2  12     4236.79     3926.13     89.71 o 
  -6   2  12       36.09       11.95      6.49 o 
  -4   2  12     3692.49     3878.62     64.84 o 
 -17   3  12     4373.52     4345.06     62.07 o 
 -15   3  12      234.49      225.39     16.28 o 
 -13   3  12      600.16      559.23     19.35 o 
 -11   3  12      133.21      111.89     14.24 o 
  -9   3  12      776.19      755.83     34.40 o 
  -7   3  12      602.91      498.81     27.08 o 
  -5   3  12      564.14      604.69     27.41 o 
 -16   4  12      332.31      301.87     17.37 o 
 -14   4  12      956.26      894.15     31.90 o 
 -12   4  12      845.68      846.82     34.25 o 
 -10   4  12      857.50      913.97     36.07 o 
  -8   4  12     1037.08     1020.62     37.45 o 
  -6   4  12      520.32      460.05     23.95 o 
  -4   4  12      481.57      362.39     18.58 o 
 -17   5  12      244.78      202.62     12.39 o 
 -15   5  12     1953.56     1939.53     43.04 o 
 -13   5  12       24.35       30.46      4.90 o 
 -11   5  12     1960.83     1987.48     49.10 o 
  -9   5  12       46.78       43.67      8.53 o 
  -7   5  12     2518.97     2520.26     52.64 o 
  -5   5  12      389.24      344.60     17.76 o 
 -14   6  12      757.72      778.08     26.41 o 
 -12   6  12      911.61      760.16     26.46 o 
 -10   6  12        4.37       13.89      5.40 o 
  -8   6  12     1908.30     1844.14     41.34 o 
 -13   7  12     2058.54     2010.92     39.30 o 
                                                 
